# Supplementary material for: Attenuation of RNA polymerase II pausing mitigates BRCA1-associated R-loop accumulation and tumorigenesis
Source: Nat Commun. 2017 Jun 26;8:15908. doi: 10.1038/ncomms15908 (PMC5490191; doi:10.1038/ncomms15908)
Supplement: Supplementary Data 1 [file ncomms15908-s2.xlsx]

## Sheet: genes
Overlaps between genes with BRCA1 mutation-associated R-loops and previously defined luminal signature genes.
	Nature Medicine 15, 907 - 913 (2009)							BMC Genomics20089:591				Genes with BRCA1 mutation-associated R-loop
	#Down_LP	#Up_LP	#Down_mature_luminal	#Up_mature_luminal	#Down_MaSC	#Up_MaSC		#LUMERNEG	#LUMERPOS	#BASAL		LP TSS	ML TSS		LP_ML_TSS_vs_NatMed_4groups				Odds Ratio
	HSPB8	LALBA	LAMA1	FOXA1	KRT19	COL17A1		UGT8A	PODXL	IL17B		AAMDC	AAED1			LP	ML	MaSC	LP	ML	MaSC
	SCARF2	SLC34A2	AEBP1	DNAJC12	KIAA1324	TP63		ADCY5	FXYD2	ACTG2		ABHD12	ABCC1		LP&ML	0.0491334	1.28501e-06	5.36664e-18	1.93324	2.59276	2.38573
	EPDR1	CSN3	FSTL1	MLPH	TMPRSS2	C2orf40		GAD1	SEC14L4	DLL1		ABHD3	ABHD5
	DST	CYP24A1	LEPREL1	SPINK1	FOXA1	CCND2		SLC6A14	TSPAN1	COL9A2		ABL1	ABI1		LP_ML_TSS_vs_NatMed_4groups_up				Odds Ratio
	TRIM29	PIGR	COL4A2	RASEF	LRRC26	DLK2		GM266	KRT19	TTYH2		ACAP2	ABR			LP_Up	ML_Up	MaSC_Up	LP_Up	ML_Up	MaSC_Up
	ITGA5	KIT	IGFBP3	BATF	MLPH	KRT5		TRPM6	ANG5	MOXD1		ACOX1	ABT1		LP&ML	0.288845	7.03251e-05	0.0256002	1.3812	2.81573	1.36999
	PLCH2	ELF5	APOE	TOX3	CGN	ACTG2		EHF	CTR9	CXCL14		ACTG1	ACADVL
	LASS6	NCALD	COL4A1	HMGCS2	MYO5C	MYH11		DAPP1	MANBA	CNN1		ACTR1B	ACOT13		LP_ML_TSS_vs_NatMed_4groups_dn				Odds Ratio
	KCNIP3	S100A8	SNAI2	EEF1A2	DMBT1	ISM1		NFE2L3	FER1L4	KRT5		ACVR1	ACOX1			LP_Dn	ML_Dn	MaSC_Dn	LP_Dn	ML_Dn	MaSC_Dn
	SEMA3F	FOLR1	SLC1A3	CITED1	PPP1R1B	MYLK		ALDOC	RASSF6	COL4A2		ACVR2A	ACSF3		LP&ML	0.0188832	0.00368322	7.09368e-23	4.79076	2.31438	3.65833
	ASPH	SLC28A3	SFRP1	ABCC8	BATF	IGFBP2		C1QTNF1	PRLR	NIBAN		ACVR2B	ACTG1
	KIF3C	LBP	MOXD1	PRLR	MUC1	SOBP		EML5	ACSBG1	RELN		ADAMTS9	ACTL10		LP_ML_TSS_vs_NatMed_LP_ML				Odds Ratio
	TBC1D9	ATP6V1B1	GYPC	SLC7A2	DNAJC12	PDPN		TACR3	HIPK2	HS6ST2		ADAP1	ACTN1			LP	ML		LP	ML
	CUX1	PDZK1IP1	TGFBR3	SLC16A5	CLDN3	LAMA1		ERBB3	ESR1	IRX4		ADAT3	ACTN4		LP_R loop	0.00413512	____		4.24913	____
		SORBS2	STAC2	ALDH3B2	SLC44A4	DKK3		ANKRD56	UPK3A	TGFBR3		ADI1	ACTR3		ML_R-loop	____	0.00152658		____	1.40266
		CLDN1	SPARCL1	SLC40A1	PDZK1IP1	KCNMB1		MAL2	CCBE1	PDPN		ADM	ACVR2B
		GJB2	SORBS1	WNT4	LTF	IL17B		CLDN3	TSPAN13	MYLK		ADM5	ACY1		LP_TSS_vs_NatMed_LP				Odds Ratio
		RASGEF1C	BTBD11	SPDEF	BIK	ASAM		CLDN23	DNAJC12	LMO1		ADSS	ADAMTSL4			LP_Dn	LP_Up		LP_Dn	LP_Up
		WFDC3	C2orf88	REEP6	TMPRSS13	ADAMTS1		SOX6	FBXO6B	TRO		AGO2	ADCK4		LP_R loop	0.034161	0.0339547		7.75731	3.45334
		IL4I1	GPX7	SULT2B1	TJP3	IRX4		THRAP1	CMTM8	MMP2		AGPAT3	ADCY6
		ANPEP	TSHZ2	PGR	IDO1	DLL1		FGD3	TMEM56	PPIC		AKAP17A	ADIPOR1		ML_TSS_vs_NatMed_ML				Odds Ratio
		C3	COL6A1	PVALB	DEFB1	MYL9		LECT1	PROM1	CYP7B1		AKIRIN2	ADIRF			ML_Dn	ML_Up		ML_Dn	ML_Up
		FOXI1	NES	MBOAT1	TMC4	PROS1		RERG	ABCC8	MRVI1		ALDH1A3	ADK		ML_R-loop	0.512809	0.000102916		1.04401	2.87537
		TSPAN33	FABP5	TNFSF11	PRLR	CXCL14		PRKCH	RAB25	ACTA2		ALS2CL	ADNP
		XDH	TPST1	TGM2	CXCL17	COL7A1		SORBS2	UNC13B	RCN3		AMD1	ADO		LP_ML_TSS_vs_BMC_4groups_up				Odds Ratio
		TNFAIP2	LRIG3	FLVCR2	RBM47	IGFBP3		NTN1	HIST2H2AA1	NEBL		ANAPC2	ADORA2A			LumER-	LumER+	Basal	LumER-	LumER+	Basal
		BBOX1	CASP1	FAAH	ERBB3	EPHB1		SLFN2	SLC22A18	KRT15		ANKRD13D	ADPRHL2		LP&ML	7.46196e-13	6.85322e-11	0.00252266	3.06841	2.4209	1.40266
		MFI2	CALD1	SLC22A18	GABRP	MSRB3		TNFAIP2	ALDH3A2	NEXN		ANXA11	ADRA2B
		SLC13A2	COL6A2	ESR1	KRT18	SNAI2		ANXA9	TTLL1	CAPN6		ANXA2	ADSS
		RASAL1	HTRA1	MYB	REEP6	TPM2		KCNK5	GPR120	ADAMTS20		AP1AR	ADSSL1
		CXCR4	RASL12	WNK4	EVPL	SPARC		KRT19	TMEM86A	MYL9		APRT	AFF1
		C1QTNF1	FAS	FGL1	GJB2	CPNE8		CHCHD7	AKR1C12	AOC3		ARF1	AFF4
		CD14	PKD2	C17orf28	SLC16A5	C8orf84		KLF12	TMEM30B	ANTXR2		ARFGAP3	AGAP1
		HAPLN3	DAB2	ALCAM	KLK11	WIF1		ZFP750	CD82	SYDE2		ARFGEF1	AGAP11
		ACCN2	SOX10	KIAA1244	TFCP2L1	TAGLN		ING3	PRSS22	MATN2		ARFRP1	AGAP3
		PLB1	EGFR	TSPAN1	MBOAT1	LAMA3		ESM1	SLC16A5	EGFL6		ARID5A	AGO2
		GALNTL2	CRYAB	FER1L4	VTCN1	MME		UNC13B	KCNS3	PLCXD1		ARL6IP5	AGPAT3
		ATP6V1C2	PRICKLE1	WNT5A	MYO5B	FHOD3		MUC1	TPH1	ANK2		ARL8A	AHCYL1
		ALDH1A3	JAG2	TBX3	ESR1	PAMR1		SIX4	SQRDL	ELOVL4		ARPC2	AHDC1
		SECTM1	AQP9	PLEKHG3	TMEM54	SULF1		GABRP	TMPRSS6	UGT1A6A		ARRDC1	AHSA2
		QPCT	LPL	SORT1	SDSL	KRT14		PSCDBP	TMPRSS2	CAMK4		ARSD	AIG1
		ACSL1	TMEM47	C1orf210	SLC22A18	AEBP1		PTPN18	PHYH	CCND2		ASS1	AIM1
		C10orf90	NTRK2	CCDC92	CLDN7	ARC		RAB25	MBOAT1	SERPINF1		ASXL1	AK4
		RPS6KL1	SLC6A15	SLC44A4	SLC28A3	COL4A2		NCALD	GPX3	COL5A1		ATF4	AKAP11
		CTSC	VIM	SPRR1A	CLDN8	SLC1A3		CTSH	KTN1	AP1S2		ATP2A2	AKAP17A
		HIVEP3	ETS1	ATP6V0E2	BNIPL	FST		CNOT6	SLC25A30	PRSS12		ATP5C1	AKIRIN1
		RFTN2	COL16A1	GALE	KYNU	SEMA5A		TSPAN33	FOXA1	COL18A1		ATP6V0E2	AKIRIN2
		CKMT1B	TLE4	TRIM6	ATP1B1	TGFB1I1		GRB7	CAPN8	LTBP2		AUP1	AKT1S1
		GGT5	WTIP	TSPAN13	TNFAIP2	APOE		TMPRSS13	LRBA	ADAMTS2		AXIN2	ALDOA
		IL15	CCL7	PROM2	SLC46A3	ARHGAP25		TLR4	BMPR1B	SCN7A		AZIN1	ALKBH5
		CSN2	AKAP2	C14orf45	LIPH	COL14A1		PARL	MAL2	COL17A1		B2M	ALOX5
		CCDC88B	GAS6	WNT7B	FAAH	NTF3		MFI2	CCDC32	ABAT		B3GNT3	ALS2CL
		NOXO1	TIAM2	PSD4	TMEM125	ANGPTL2		MCC	SYTL2	SERPINB11		B3GNT9	AMD1
		DAPP1	DPYSL2	CASZ1	ALDH3B2	ELOVL4		CAR9	VILL	TRPV4		B4GALT1	AMMECR1L
		GNE	LTBP4	DUSP10	MAPK13	CNN1		TLE4	AQP5	SDK2		B4GALT6	AMOTL2
		ITPR2	BCL11A	PVRL4	CLDN1	FJX1		FUT9	EPS15	PROS1		BAZ1A	AMPD2
		HSD17B12	MOBKL2B	PHKA1	RHPN2	OXTR		FOXC1	BIRC1E	FZD2		BAZ1B	ANAPC2
		LPCAT1	FBXO32	GPRC5C	SORBS2	TSHZ2		LYN	RSNL2	SEMA6D		BCLAF1	ANGPTL5
			C5orf13	PON3	PODXL	GYPC		BNIPL	SLC44A4	SNAI2		BID	ANK3
			DAPK2	HDAC11	SLC5A1	COL18A1		CLDN7	PGR	SORCS1		BIRC2	ANKRD12
			HEY2	HIST1H4K	SYTL4	NUDT11		TRIB2	SLC5A5	COL14A1		BMPR1A	ANKRD16
			CYGB	KLHL5	SULT2B1	PPP1R14A		DNMBP	MLPH	GFRA1		BNIP3	ANKRD24
			FAM181B	TMEM8A	RHOV	TRO		ASRGL1	TRPC6	DPYSL2		BTBD1	ANKRD33B
			EPB41L2	PTPN6	C2orf82	COL4A1		CTSH	USP18	GUCY1B3		BTBD19	ANKRD37
			KCTD12	FGF13	SPDEF	POSTN		GAB2	CITED1	DDEF1		BTG3	ANKRD42
			RASA3	GADD45G	ICA1	DPYSL3		BASP1	GSE1	NDN		C15orf39	ANKRD52
			SERPINH1	C11orf35	EFCAB4A	HS3ST3A1		NAV3	CLDN3	TAGLN		C16orf72	ANP32B
			MERTK	SLC7A4	GRHL1	LHFP		ZFP51	CAPSL	MYCN		C17orf67	ANXA11
			TINAGL1	IL13RA1	BTC	TNS4		EPB4.1L4A	TSPAN14	TNIK		C17orf85	ANXA2
			RECK	FYCO1	TMEM56	CALD1		BDH1	TMPRSS13	ART4		C1orf21	ANXA6
			FRMD4A	ZSCAN18	CLDN4	NRG1		RHOV	HSD3B7	ODZ2		C5orf38	ANXA7
			ZNF521	RABL3	SQRDL	SYNM		IRAK2	INDO	ADCY7		C6orf120	AP1G1
			ITPKB	MEIS3	ELF3	SCHIP1		RPS6KA5	SYT7	GPC6		C8orf58	AP2B1
			IRX1	FAM63A	TGM2	LRRC8C		ENPP3	SLCO1A6	POSTN		C9orf37	AP3B1
			BACE2	HES6	NUP210	ITM2A		ZFPN1A2	LMO7	PCSK5		C9orf96	AP4M1
			EMILIN2	CACNB3	CEACAM1	MEG3		KIT	CRYM	ATP1A2		CA2	AP4S1
			NFIB	G6PD	C17orf28	RASIP1		FLRT3	C2	SMARCA1		CADM1	AP5B1
			FAM13A	ALDH3B1	BARX2	VCAN		PRLPM	GNB5	PCDH7		CALM2	APBB3
			TSPAN2	EPS8L1	SIDT1	MAMDC2		MAPK4	MYCBPAP	FMOD		CAMK2N1	APEH
			CCL2	LNX2	TOM1L1	TIMP3		PODXL	BCL2L14	FSTL1		CAMSAP1	APH1A
			FAM49A	TMCO3	LYPD3	CDH3		FCGBP	BIK	TRP63		CAP1	APOM
			AXIN2	C19orf51	HOMER2	BMP7		ZBTB24	CERK	HAS2		CAPN1	APP
			MEIS2	TP53INP2	CBLC	RELN		ATP1B1	MIR16	HTRA1		CAPN2	APRT
			TUBB6	FBXO36	C11orf52	PSD2		CGNL1	CLDN6	PTPRM		CBLN3	ARF1
			PDZRN3	C22orf25	ST14	OSR1		BCL2A1A	NRXN3	PSD2		CBR3	ARF4
			CAMK2D	SGMS1	TSPAN33	ODZ3		PIK3CB	PON3	PMP22		CBX4	ARF6
			FAM171A1	HOXB2	SLC5A6	FMOD		MTAC2D1	CBS	APOE		CBX7	ARFGAP3
			IRS2	ERN1	WFDC2	THY1		RAPGEF5	TUFT1	VWA1		CCDC40	ARFGEF1
			FOXN3	HIPK2	KIAA1244	STAC2		CAR2	ATP6V1D	EFCAB1		CCDC88B	ARFGEF2
			TFAP2C	ANKMY2	GRB7	ARHGAP24		TEC	TESC	CKB		CCNL1	ARFIP1
			FZD1	ZFHX2	TNF	LAMB1		CSTF2T	MARVELD3	EIF5A2		CCZ1	ARGLU1
			C1QBP	LAMA5	SLC39A11	ENC1		TMEM46	COL8A1	MAMDC2		CD2AP	ARHGAP12
			B4GALT6	SLC25A23	C1orf210	TPST1		DUSP16	IL18	SLC7A6OS		CD44	ARHGAP26
			MAP4K4	HSD11B2	RAB25	NGFR		CD14	STC2	RAB34		CD55	ARHGAP27
			FOXO1	YIPF6	GCA	ID4		MUC20	SCAMP5	IGFBP2		CD63	ARHGAP5
			LMO4	AQP11	IQGAP2	NDN		SYNPO	REG3G	PARD6G		CDC42EP3	ARHGDIA
			PCF11	LRRC48	CD24	BTBD11		NADK	SORT1	KBTBD9		CDC42EP4	ARHGEF10L
			RAP2B	GMPR	CORO2A	GJA1		JAM4	NPAL1	DDR2		CDHR5	ARHGEF18
			NRTN	HIST1H4J	ATP6V0E2	ITGA1		CMAS	TBC1D16	FZD3		CDK2AP2	ARHGEF2
				ACPL2	BDH1	LMOD1		CDK6	APOF	CMKOR1		CDKN2AIP	ARHGEF5
				CACNG4	RAB11FIP1	FBLN1		TJP3	MSX2	BDNF		CEBPA	ARHGEF7
				ACOT11	DAPP1	SCARF2		ZNRF2	TTC9	EPHB1		CEBPB	ARID1A
				MEIS1	GOLM1	SEMA3C		TRIM46	ANKRD47	COL4A1		CEBPG	ARID1B
				LPIN2	ANO9	MRVI1		MUC4	GIPC2	SH3BGR		CELF1	ARID2
				TMPRSS6	ERBB2	TMEM178		COBL	TTC9	DIRAS2		CFL1	ARID3A
				SCMH1	MARVELD3	TSHZ3		CLU	MGAT5	PLEKHB1		CFL2	ARID5A
				PAK4	FAM108C1	PPP1R3C		DOCK9	TSPAN9	HGF		CHD4	ARIH1
				TUBG1	P2RX4	CDH13		SLC5A1	TPD52	TMTC2		CHD5	ARL5B
				VOPP1	WNK4	TGFBR3		MLLT4	ROD1	PDGFRB		CHI3L1	ARL6IP1
				ABCA7	CIB1	GNG11		ARHGAP6	LASP1	CDH11		CHSY3	ARL8A
				ZDHHC1	TLR5	ENPP2		CKMT1	ARG2	CPXM2		CINP	ARRDC2
				WHSC1L1	SLC37A1	AXL		MARVELD3	MTMR7	WIF1		CIRBP	ARSD
				EDEM1	NGEF	HTRA1		ZFPN1A1	ERBB3	SPON2		CLIC4	ASB6
				BTRC	MANSC1	ACTA2		PIP5K2B	SLC24A3	AEBP1		CLIP4	ASH1L
				VPS33B	ABCA3	JAM2		ATP6V1B1	SDSL	RUNX2		CLOCK	ASPH
				KBTBD4	PVRL4	LGALS7		MAGI3	KRT7	NKD1		CLUH	ASXL1
					SGSM3	SOX11		RUNX2	WDFY1	VASH2		CMPK1	ATF3
					PPM1H	CD70		CECR2	CLCA3	ABCC5		CNBP	ATF4
					NIACR1	RASL12		SULF2	INPPL1	SYNPO2		CNPY3	ATG4D
					KIAA1598	MAOB		GCA	RHBDL2	CACNA2D1		CPSF7	ATL1
					CTPS2	JAM3		ARHGAP28	ISG20	HDGFRP3		CPT1C	ATL2
					SNX10	SNCA		TUFT1	RASGRF1	ID4		CREBBP	ATMIN
					HTATIP2	PVRL3		SH3BGRL2	SPDEF	ADAMTS7		CRTC3	ATOX1
					RALGPS1	ANTXR1		CLCN3	TEX15	COL5A2		CRY1	ATP1A1
					CDC2L6	GNAI1		NEDD4L	CADPS2	BAMBI		CSF1	ATP1B1
					CA2	FABP5		RNASEL	LY6D	SPARC		CTNNA1	ATP2A2
					RAB3IP	ITGA9		PLAGL1	TRIM30	CTTNBP2		CTTN	ATP5D
					ALDH1A3	VSNL1		MBP	ENTPD3	MAF		CUEDC1	ATP5F1
					CD14	UCN2		SATB1	GPSM3	NUDT11		CUX1	ATP6V0D1
					TUFT1	PGF		DUSP6	TMEM9B	ANTXR1		CYB561	ATP8B1
					GRTP1	SORBS1		PARD6B	TSPAN17	ELMOD2		CYFIP1	ATRAID
					COBL	ARHGAP20		RAB32	H2-Q1	PPP1R14A		CYP27B1	ATRX
					DENND2D	KLHL29		HOOK1	TMEM128	LOXL3		CYP4F11	ATXN10
					C7orf46	CAV1		CD55	LY6A	IGFBP3		DAK	ATXN2L
					MYH14	GPC3		RASEF	G6PDX	MARK1		DARS	ATXN7
					LOC388588	AQP9		SMOX	CHN1	EPAS1		DBN1	ATXN7L2
					TST	PARD6G		CADPS2	MYH14	TMIGD1		DBP	AZIN1
					VILL	LGALS1		IL23A	SLC38A1	TBX2		DCAF13	B2M
					TMEM139	HAS2		ELF5	FGB	DKK3		DDB1	B3GNT2
					ZNF750	SDPR		PKP2	WFDC2	GM106		DDX21	B3GNT7
					SULF2	IGFBP4		LCOR	TMEM159	EYA1		DDX5	B4GALT4
					TBC1D8	TBX2		SLC15A2	CDO1	EDAR		DDX50	BACE2
					TMEM158	MEF2C		CCDC120	LY6K	SLC35D1		DDX51	BACH1
					DLG3	LIMS2		RHPN2	FADS6	TNFSF7		DDX6	BAG1
					CASZ1	BNC1		CEACAM2	AVPI1	CYP2J9		DENND2D	BAG6
					ABHD14B	MATN2		DOCK8	DUSP4	GFRA2		DGKE	BAHD1
					SDCBP2	MFNG		MYO5B	ZFP51	NKD2		DIAPH1	BAIAP2
					DHCR24	DST		GRPEL2	SLCO2A1	GPX7		DLL1	BAIAP2L1
					GK	THSD1		OCLN	STEAP1	VSNL1		DLST	BAMBI
					GALE	POPDC2		CXCL2	ABHD2	GPR161		DMKN	BAZ1A
					SLC35D2	TMEM204		NPAS2	TOR3A	ZFP354C		DNAH9	BAZ2B
					STXBP2	VGLL3		PIK3AP1	ACPL2	ARHGEF4		DSTN	BBC3
					PPL	KRT75		TMC7	SLC7A2	LEPRE1		DUSP4	BCL10
					ENPP4	IL24		TNF	MAPK12	SERPING1		E2F3	BCL2
					LYPLAL1	COL9A2		TACSTD2	ATAD4	LHFP		EBF4	BCL2L11
					SUSD4	SLIT2		ACAD9	KRT8	DACT1		EDEM3	BCL2L13
					ISG20	C4orf49		SH3KBP1	CXCL15	LEPREL2		EEF1D	BCL2L2
					FGF13	PRRX1		SLC1A1	SYN2	LAMA3		EFCAB11	BCL2L2-PABPN1
					PGAP3	PKD2		FAS	ABCG1	EGFL9		EFNB2	BCL3
					ARRDC1	LEPREL1		ADAMTS15	CLDN7	BMP7		EFS	BCL6
					SIGIRR	SH3TC1		RSPO1	RASEF	RNASE4		EHD1	BCL7A
					DHX32	MIA		GRIP1	FOLR2	ADAMTS1		EHMT1	BCL7B
					PYROXD2	ANKRD1		LCP1	ABCA3	RTN1		EIF3A	BCL9L
					ORAI1	LBH		SCNN1B	RAB3IP	EPDR2		EIF3B	BCLAF1
					SPINT1	CCDC3		MARVELD2	CLOCK	COL7A1		EIF4A1	BCOR
					PRAGMIN	COL12A1		IFIH1	IRF4	SELM		EIF4E3	BCR
					THNSL2	SLC27A6		BEX1	SCNN1A	ADAMTS18		EIF4G1	BET1L
					ZNF334	RHOJ		LRBA	MYB	CAMTA1		EIF4H	BEX4
					RASSF7	IGFBP6		ZFP597	TMED3	CSPG2		EIF5	BFAR
					TDRKH	SLC2A3		KCNN4	EFHB	LGALS7		ENO1	BFSP1
					SSH3	NRP1		CUGBP2	AREG	PGRMC2		ENOPH1	BID
					FRK	EGR2		KRT8	PGD	KAZALD1		ENSA	BIRC2
					SLC9A3R1	TRIM9		CCL5	SCAP2	SDC3		EPC1	BLCAP
					PTPN6	FLRT2		EPSTI1	SLC5A6	PRELP		EPS8L1	BLOC1S6
					NLRX1	PPAP2A		BEX4	HIST1H4H	CTNND2		EPS8L2	BLVRB
					ARHGEF16	PLEKHA4		RASGEF1B	RAB27B	GRASP		ERC1	BMF
					TCIRG1	C13orf33		SCARB1	MORN1	FZD7		ETS1	BMI1
					VIPR1	SERPINF1		CLMN	CREBL2	LAMA1		FADD	BMP2K
					SYNGR1	TNS1		EFNA5	GDPD1	ST8SIA6		FAM118A	BMPR1A
					AP1G2	COL23A1		LMO4	TMC4	MYH11		FAM120A	BNIP2
					ZDHHC12	EFCAB1		PGLYRP1	ATP1B1	GYPC		FAM120B	BOP1
					MAP3K1	ADAMTS2		BIK	PLAC8	SOSTDC1		FAM212A	BPTF
					FBXO6	ETV5		DTX4	TMCC2	GPR153		FAM222A	BRAF
					HDAC11	PLXNA2		TIMD2	TRP53INP1	ITGA9		FAM3C	BRD2
					ARRDC4	CRLF1		BRD4	FBXO2	MDK		FAM53C	BRD7
					HPN	PDGFA		ZSWIM5	BRUNOL4	AARD		FAM84B	BRD9
					C17orf90	FLNC		PGD	GSTT2	REEP1		FBLIM1	BRI3
					NIPSNAP3A	SLC38A5		EXPI	SPRR1A	GPC4		FBXL5	BRPF3
					LGALS3BP	GNB4		ACSS1	DDX28	NOPE		FBXL6	BSG
					DTX3L	PTPRE		ZBED4	SPATA13	MAPT		FBXO31	BTBD19
					PPAP2C	LTBP4		SLC24A6	MMP14	NFIX		FBXW4	BTBD6
					WRB	FAM101B		CD82	MYCBP	LAMC1		FDX1	BTF3
					GLUL	PKNOX2		EFNB2	ABCC4	FBN1		FEM1B	BTG1
					KRT8	THBS1		PPAP2C	TACSTD2	TRIM29		FGF2	BTG2
					TSPAN17	AGPAT4		TOM1L1	TUBA8	TRPV6		FKBP5	BTG3
					EPCAM	LRP4		ANXA4	SPRR2F	TSHZ2		FKRP	BZW2
					PLEKHG3	VIM		LTF	FGF13	ZFP365		FNDC3B	C10orf10
					CLCN3	NPTX2		TMEM30B	TSPO	RBPMS		FOSL1	C10orf111
					SH3BP2	AKAP2		MYO5C	SBNO1	TPST1		FTH1	C10orf118
					DERA	CTNNAL1		CLIC6	CCDC68	HSPG2		GAB1	C10orf35
					ELL3	FAM176A		ABCA3	CD164L2	SLC43A1		GABRE	C10orf76
					ILDR1	KANK4		SLC28A3	ABCC3	OXTR		GALE	C11orf63
					MCCC2	PPP2R2B		PRSS8	TIRAP	ST3GAL2		GAPDH	C11orf82
					MVP	CHST7		ELOVL7	BRD4	CDKN1C		GCLM	C12orf61
					SERINC3	EPDR1		ELL2	CLCN3	DST		GGT5	C15orf62
					SPATA13	KRT16		KRT18	IL13RA1	DCUN1D3		GID8	C16orf72
					DHCR7	SYDE1		MANSC1	TMPRSS4	COL23A1		GIPC1	C16orf91
					TRAPPC6A	TINAGL1		CLDN1	CCDC120	ADAM12		GJB3	C17orf49
					RWDD3	HEG1		ALDH1A3	PIR	RAB27A		GLI4	C17orf53
					ACOT4	SVEP1		TRP53I5	FIP1L1	RABGAP1L		GLTPD2	C17orf85
					C14orf179	DOCK10		TMEM128	PTK2B	MYH10		GMEB2	C19orf10
					CGNL1	C10orf54		CSF1	TRIM35	SPEER7-PS1		GMPPA	C19orf43
					HAGH	GEM		CHMP1B	WFS1	ASB2		GMPS	C19orf68
					FAM110A	RCN3		NEO1	SERINC3	CACNB4		GNA11	C1GALT1
					KIAA1522	FHL1		GRPEL2	DNAIC1	MAOB		GPRC5B	C1orf122
					SCYL3	CSRP2		GARNL4	TCFCP2L1	PCTK2		GPX3	C1orf198
					HDHD3	NT5E		GMFB	ESRRG	NDRG2		GPX4	C1orf21
					GIPC1	MICAL2		NTNG1	CRELD1	SPEER4A		GRAMD2	C1orf56
					STARD10	COL16A1		MBOAT1	NUPR1	NTRK3		GRHL1	C1RL
					C11orf17	CLIP3		NOTCH3	SEMA4D	HUNK		GSPT1	C22orf24
					KIAA1543	IL1B		NFATC2	THUMPD3	NR4A3		GTF2IRD2	C22orf26
					OPLAH	RARRES2		SH2D4A	PCP4	RGL1		GTF2IRD2B	C2CD2L
					SLC25A35	PHLDB1		GJB2	POF1B	APOBEC1		GUCD1	C2orf69
					ACAD10	C6orf145		EDG5	PDLIM2	C1S		GUK1	C3orf17
					PRKCZ	ADARB1		GRHL1	GOT1	SEMA5A		GZMM	C5orf15
					STAP2	COL5A1		PRSS22	HBP1	FBLN2		H2AFY	C6orf120
					LRBA	SRPX		CEACAM1	BTC	ARHGAP24		H3F3C	C6orf132
					GSTK1	TMEM47		PIP5K1A	GRB14	ODZ3		H6PD	C6orf62
					IVD	LAG3		SIDT1	PCDHA4	MEF2C		HBEGF	C9orf163
					RORC	MCAM		LTK	GPR178	RASA3		HCFC1R1	C9orf72
					TPCN1	SRGN		BTN1A1	SLC35F3	CCDC85B		HDAC11	C9orf91
					SLC35A3	SORCS1		ZFP110	SULT2B1	STON2		HERPUD1	C9orf96
					ADAM10	EPAS1		PTGER2	EPB4.1L5	ADAM19		HIPK2	CA11
					RHBDD2	CALML3		ITGB8	MTSS1	CDH10		HIPK3	CA12
					MFSD7	NXN		PTPLB	CAPG	MAGED1		HLA-B	CABLES1
					NUDT2	PRICKLE2		LY96	TMC7	STAC2		HLA-E	CACUL1
					TMED3	SH2D5		TRIM16	GRB7	TCBA1		HMGA1	CACYBP
					HERC4	CSDC2		MPDU1	EVPL	MED12L		HMGB1	CADM4
					ABHD11	MMP2		SERINC3	PROC	PLA2G7		HMOX2	CADPS2
					PPAPDC2	CTGF		THSD4	SETD6	KCTD15		HNRNPAB	CALCOCO2
					SORL1	PKP1		PRR6	PLEKHB2	PLXDC2		HNRNPDL	CALM1
					CPT2	ZC3H12B		SLC9A3R1	CAPN5	EPHA4		HNRNPF	CALM2
					CAPG	NGF		CGN	VAT1	CACNA1C		HNRNPK	CAMK2D
					TPD52	PHLDA3		SPATA13	WFDC12	TCEAL3		HNRNPR	CAMKK1
					ALDH5A1	PEG3		ST14	LY6C	MAGEE1		HPCAL1	CAMSAP1
					PSMB8	SSH1		TPD52	SLC12A2	RGS10		HPDL	CAMSAP2
					STAT5A	HSPG2		LIPH	RUTBC3	GA17		HTRA2	CAMSAP3
					MTA3	ETS1		PELI2	ZFP110	ENPP1		IDH2	CAND1
					ACY1	TMEM64		ANXA1	RSAD2	KRT23		IER5	CANX
					CRB3	NRP2		LHFPL2	HTR4	NID1		IL4R	CAP1
					PXMP2	STAC		RAB11FIP1	MUM1L1	FSCN1		ING5	CAPN2
					CCDC125	PTPRT		HBP1	WNT4	TSPAN2		INSIG1	CAPZB
					CHCHD5	IL6		CRB3	LRRC8E	GGT1		INSR	CARD10
					BAIAP2L1	SHE		NUP210	STXBP6	RNF128		IRX1	CARKD
					SIRT5	SMTN		WWC1	GADD45G	SLC2A13		IRX2	CARS
					SIL1	PTPLA		CHRNB1	GPR137B	LGALS1		IRX5	CASC3
					LSR	PRICKLE1		ICA1	DAPP1	CBR3		JAG1	CASD1
					PCBD2	DCHS1		YIPF6	LYZL4	SLIT3		JAG2	CASKIN2
					PSMD10	GPR176		BTC	FXYD5	SKI		JOSD1	CASP3
					MB	SCN4B		DCAMKL1	ELOVL7	PRRX1		JPH1	CASP7
					MTIF2	JAG1		PLCE1	GCLC	UGT1A9		JSRP1	CBFA2T2
					CHPT1	RNF165		EGR3	KIF5C	PRDM5		JUND	CBFB
					HIST2H2BE	EFNB1		MAL	TMEM79	ITM2A		JUP	CBL
					OSBPL10	NETO2		GNA14	YPEL4	CDH3		KCMF1	CBLN3
					KLHL5	C9orf3		CEACAM10	TRP53I5	SH3TC2		KCND3	CBX4
					UNC93B1	PCDH7		BCL2	GGT1	GAS1		KCNQ1	CBX5
					PAFAH1B3	CHST3		MOD1	DMBT1	HMCN1		KCTD5	CBX7
					CREB3L4	MRGPRF		PPP1R9A	LASS6	SERPINH1		KCTD7	CCAR2
					ADD3	ASPHD2		AFTPH	KRT18	PLTP		KDELR1	CCDC113
					C6orf211	UPP1		MAP3K9	METTL7A	SLC2A3		KDELR2	CCDC122
					UROS	COL5A2		ORMDL2	DKKL1	RSU1		KDM4B	CCDC149
					PKN1	SERPING1		SPINT1	TOM1L1	PFTK1		KDM5C	CCDC157
					RREB1	RBPMS		ADAMTS1	PLEKHG3	THEM5		KHDRBS1	CCDC17
					EHHADH	PLCH2		MOSPD2	MBP	MIA1		KHNYN	CCDC18
					AP1M2	C3orf58		CNKSR3	ST14	PRKAR1B		KIAA0930	CCDC40
					PAOX	C19orf12		RAB17	EHF	FKBP14		KIF1B	CCDC51
					TRIM68	LRP1		LRG1	VTCN1	PHLDA3		KIF27	CCDC71L
					PAK1	NTRK2		LGALS3	AMPD3	TRAF5		KIN	CCDC74B
					PNPO	LRRN1		ALS2CL	TNRC9	COL6A2		KLC1	CCDC86
					SLC35A1	SERPINH1		FOLR1	PEO1	CAR12		KLF4	CCDC92
					NAT1	D4S234E		CSN3	AGTR1A	SLIT2		KLHDC4	CCDC93
					QARS	CRYAB		EXOC6	INHBB	TGFB1I1		KLHL11	CCNC
					PGAP2	TTYH2		CLDN4	EPB4.1L3	JAG2		KLHL21	CCNDBP1
					C22orf25	NNAT		MAPK12	CTSE	GLT25D2		KLHL36	CCNG1
					TMEM62	FAM184A		PLCG2	MAL	ELN		KPNA2	CCNI
					MBOAT2	RCSD1		CLDN8	ARG1	PADI3		KRCC1	CCNL1
					CMAS	TCF4		PDE7A	PRR6	CCDC106		KRT19	CCNY
					GSTO2	SGIP1		LGALS3	CLDN8	FATH2		KRT6B	CCSER1
					SNX8	NNMT		ESRRG	P4HA2	PBXIP1		KTN1	CD24
					PPFIBP2	C20orf117		CAPG	CRB3	MMD		L3MBTL4	CD276
					HLCS	TRIM29		TMEM23	CTSR	PLOD2		LACTB	CD2AP
					KLF6	LRCH2		TTC9	SLC7A4	RBPMS2		LBX2	CD44
					IBTK	WTIP		RASSF6	KRT4	PCDH18		LCOR	CD58
					GCC2	MPDZ		ROD1	WNT5A	ANGPTL4		LDLR	CD63
					ANKRA2	LEP		ST8SIA6	NGEF	MREG		LDOC1L	CD81
					TMEM135	ARSI		GDPD1	CNTNAP2	PLEKHA4		LGALSL	CD9
					RER1	NRCAM		FBN2	OLFM4	LIX1L		LIME1	CDC42BPB
					MTUS1	FGL2		TACC2	GRPEL2	CML4		LIPG	CDC42EP1
					TFAP2A	ITGA6		PDE4B	OCLN	SCARA3		LMBR1L	CDC42EP3
					PGD	C14orf37		EPB4.1L5	COL4A3BP	FHOD3		LMF1	CDC42EP4
					TIA1	FZD8		SPNB3	PRR13	FREM2		LMNA	CDCP1
					SNRNP35	MSX1		MIR16	NOTCH3	ARHGAP20		LMO4	CDH1
					DHX58	GJC1		ROR1	MCF2L	POPDC2		LOC643355	CDK12
					KIAA0319L	LGR6		SEMA4D	PDE9A	DMN		LPP	CDK13
					TOM1	LAMB3		ATRNL1	PRSS8	CREB3L2		LRIG1	CDK16
					RAB5B	EDNRB		NDG2	CLU	VWA2		LRRC27	CDK19
					SHMT1	RECK		NEDD9	ORMDL2	SEMA3C		LRRC49	CDK4
					DBNDD2	PDLIM4		BTBD11	RHOV	MN1		LRRC8E	CDK9
					EDEM2	EDARADD		NPAL1	GCA	LMOD1		LRRFIP2	CDKN1A
					IDE	PLS3		PHACTR4	CALCA	RAI2		LYN	CDKN2A
					ACOT8	CNRIP1		F2R	CALCB	MBNL1		MAFK	CDKN2AIP
					GATA3	SDK2		IGSF4C	PIK3C2G	SORBS1		MALT1	CDR2
					MAPK9	FAS		TIAM1	PDLIM4	NFIL3		MAN1A2	CDR2L
					CDH1	STARD8		SNAG1	KRT6A	LRRC8C		MAP1LC3A	CDV3
					PRR13	EXT1		TMC4	WNT7B	GJA7		MAP1LC3B	CDYL
					C5orf22	PDLIM7		PDZK1IP1	MARVELD2	PLCG1		MAPK8	CEBPB
					NDUFA7	SLC6A8		CCL2	CXXC5	TFPI		MAPK8IP3	CEBPG
					COASY	PCOLCE		TMPRSS2	DUSP16	CPNE8		MAPKAPK2	CELSR1
					C11orf71	PRDM1		MGLL	PKP2	MFAP2		MAPKAPK5	CENPB
					ZSCAN20	SNTB2		ZFP521	LNX1	IGFBP7		MAT2A	CENPM
					ELMO3	SLCO3A1		TCFL5	TMCC3	AK1		MCL1	CENPT
					EPB41	CRISPLD1		ZFP297B	GPR126	TPM2		MED22	CEP170B
					RRM2B	GRASP		BSPRY	PPP1R9A	GPR125		MERTK	CEP350
					MPI	CYGB		DUSP4	HIST1H4I	BCOR		MFI2	CEP95
					GLE1	GPR3		ALCAM	VIPR1	B4GALT6		MFSD11	CFB
					GOLPH3L	KCNIP3		TMEM79	ITIH2	MMP19		MFSD7	CFL2
					ESRP1	TOX			LAD1	MAGI2		MGAT1	CFLAR
					CMC1	CDH4			CHRNB1	MAN2A2		MGRN1	CHD4
					ACOT13	ALDH1L2			CLDN4	FGFRL1		MID2	CHKA
					TLR3	FAM70B			CRIP1	KRT42		MIEN1	CHMP1B
					ZNF524	LIMA1			NEDD4L	LOXL2		MLF2	CHMP4A
					ACPL2	TWIST2			BASP1	SGCB		MLLT6	CHMP4B
					TM7SF2	DUSP7			PLOD1	RALGPS2		MOAP1	CHMP5
					ATG2A	POU3F1			TGFB1	PHYHIPL		MOB1A	CHPF
					STRBP	TRPC1			PVRL4	SLC2A4		MOV10	CHPF2
					SNAP29	CADM1			TSPAN3	TWIST1		MPPE1	CHPT1
					TSG101	ABI3BP			EPGN	PKNOX2		MROH1	CHST14
					ZSWIM4	PRNP			HIST1H1C	COL1A2		MRPL12	CHST15
					ANXA4	GPSM1			DACH2	KCNMB1		MRPL14	CHSY1
					VRK3	BVES			CDS2	TULP3		MRPL28	CHTF8
					IFNGR2	SLC1A5			HIST2H3C2	THY1		MRPS25	CINP
					NHLRC3	SLIT3			TMEM23	FKBP10		MRPS6	CIRBP
					ZFP3	TACC1			PADI2	DZIP1		MSANTD3	CIRH1A
					RAB11FIP4	KCNMA1			TPD52	JPH2		MSL3	CISD1
					SNX14	CPXM1			SCNN1B	RGS2		MSRA	CITED4
					RFX1	PLA2G7			DNAJC1	EPHA7		MUC1	CKAP4
					SLC10A7	TUBB6			GCNT2	RAB39B		MYADM	CKS2
					C9orf7	PCDH18			ANTXR2	ATP2A2		NANOS1	CLCC1
					PEX11G	MEST			WDFY3	ABCB1B		NAPB	CLDN23
					MIF4GD	C3orf54			RHOC	PDLIM4		NARR	CLDN3
					PACSIN3	HSPB2			PCDHA1	SPRY1		NBPF15	CLDN4
					MBTPS2	C1QTNF4			ZFP297B	ZFP608		NCL	CLIC3
					KIAA1147	C12orf24			HBA-A1	AXL		NCOA3	CLIC6
					RNASEH2A	SLC27A3			GNA14	VNN1		NCOA5	CLINT1
					RNF135	PPP1R16B			AFTPH	NTNG1		NEK9	CLIP1
					TMEM9B	TCF3			GJB4	GUCY1A3		NFE2L2	CLIP4
					CHURC1	OSBPL6			MOSPD2	CCL27		NFIL3	CLK1
					PPA2	LPHN1			PLCG2	EML1		NFKB1	CLK2
					TMEM181	CD36			ANXA4	BQ952480		NFKBIE	CLMN
					NUP37	NLGN2			LGALS3	ENC1		NFKBIZ	CLN5
					KIF1B	FAM132A			ICA1	PALMD		NIPAL1	CLN8
					ALG8	EGFR			ECM1	CLSTN1		NKIRAS1	CLSTN1
					DECR2	CARD10			THRAP4	UCN3		NLRX1	CLTB
					PTPRF	QKI			TCRB-V13	PKD2		NME4	CMIP
					IFI35	NBL1			PHACTR4	ADAMTS9		NOC4L	CNN3
					ERLIN2	EGR3			THSD4	CCNJL		NOLC1	CNNM2
					SLC39A9	LIFR			GATS	GPRC5B		NPDC1	CNOT11
					BCL3	KLHDC5			SPINT1	FBLN1		NR1D2	CNOT2
					PI4K2B	SPHK1			RHPN2	FGF14		NR3C1	CNPPD1
					STX8	C3orf64			ALCAM	AFF3		NTN4	COA5
					H2AFJ	PKD1			HS3ST6	JAG1		NUAK1	COG3
					SNX15	ICAM1			VPS37B	CASQ2		NUFIP2	COIL
					PARP2	FBLN7			CLDN10	SLCO2A1		NUP153	COL20A1
					TMEM41A	LEPRE1			LGALS3	LGR4		NXF1	COPS2
					NCOA2	LCAT			DHX32	CRISPLD1		OBSCN	CORO1B
					BCL2L13	GOLIM4			MANSC1	ASPH		ODF3B	CORO2A
					NEU1	FGFRL1			H2-Q8	CHST11		OMA1	COX20
					SFXN1	EBF3			H2-M3	KIRREL3		OXR1	COX4I1
					ARPC1A	ELK3			IGF2BP2	BTBD14A		PABPC1	CPEB2
					FUNDC1	ITGB4			PPAP2C	CTDSPL		PAGR1	CPNE1
					POMT1	AHI1			BNIPL	TNRC15		PARP14	CPSF2
					PET112L	TMEM201			FCGRT	FNDC4		PATL1	CRABP2
					TIRAP	CSPG4			FGFR2	ZFP239		PBLD	CREB1
					LARS	BCL2L11			ATP6V0E2	CCL11		PDE4DIP	CREBBP
					AP3S2	PRX			SOAT1	KCTD4		PDE8A	CRELD1
					ZDHHC24	MXRA7			SIGIRR	PPAP2B		PDE9A	CREM
					POLB	LAMC1			MAN1A	BOC		PDGFC	CRHR1
					THUMPD3	CNP			RAB17	SLC12A4		PDLIM1	CRIM1
					ATP6V1E1	TMEM121			TEC	EGR3		PDPK1	CRK
					ANXA7	SSBP2			MPDU1	CXCL12		PER2	CRTC3
					CCNG1	CCDC85B			FGG	FRYL		PFKP	CSDE1
					MRPS21	LUZP1			PTN	CAMK2G		PGBD5	CSF1
					ADAT1	EVC			IL18R1	ME3		PGD	CSNK1D
					TK2	RFX2			KCNH1	PTPRE		PGM1	CSRNP1
					RNASEH2B	PTGS2			HIST1H2BP	APCDD1		PHACTR3	CTCF
					DHRS4	ACVR2A			GRPEL2	PPAP2A		PHAX	CTDP1
					RPL22	ZNF219			LY96	NCAM1		PHF11	CTNNA1
					TAF10	PPAP2B			PTPN18	CASQ1		PHF13	CTNNB1
					PIGO	NUDT10			GSTM2	WISP1		PHLDA2	CTSD
					FAM82A2	TSPYL3			EXOC6	F2R		PHRF1	CTTN
					BOLA1	WIPF1			DBN1	FGFRL1		PI4K2A	CUEDC1
					TRAM1	MYC			TRIM16	BGN		PICALM	CUL1
					DCLRE1C	CHSY3			CTHRC1	PRDM1		PIEZO1	CUL3
					ALAD	TIE1			SULF2	PLD1		PIGG	CUL4A
					AKAP10	GPR87			H6PD	GSTM1		PIGT	CUX1
					ZFAND2B	EID3			YIPF6	TMEM154		PITHD1	CX3CL1
					SEPSECS	IL6ST			EPDR2	GSTT1		PITPNM1	CXCL16
					PEX13	C5orf25			ANXA1	SNX24		PKMYT1	CYB5D2
					MRPL9	CDKN1A			IFIH1	FGF1		PLA2G16	CYFIP1
					WDR31	C14orf149			IGSF4C	MYBPH		PLD2	CYP27A1
					NUDT1	GSN			PDZK1IP1	TTC7B		PLEKHA7	CYP27B1
					ASB8	GYLTL1B			LCP1	MTAP9		PLEKHG2	CYP4V2
					TMEM128	DUSP6			SLC45A3	TRPM3		PLEKHG4	CYR61
					FADD	VIT			GRHL1	PDGFC		PLEKHG6	CYSTM1
					CCT6B	TES			GPC1	GLRB		PLEKHN1	DAK
					STAT6	TTL			SPNB3	PERP		PLEKHO1	DAP
					C1GALT1C1	SGCB			COBL	TNS1		PLK3	DARS
					OS9	TSPYL2			GFPT2	C1QDC2		PLXNB2	DAZAP2
					ROD1	C21orf7			PIP5K1A	SDPR		PMAIP1	DBNDD2
					RAD51L3	MTSS1			GSN	PRKG2		PNPLA8	DCAF15
					ALKBH6	TSKU			SEMA3F	WNT6		PODXL	DCTD
					GBAS	DZIP1L			ALS2CL	MMP23		POLG	DCTN6
					PSME1	UNC45A			OSBPL5	DUSP6		PPAPDC2	DCUN1D1
					NDUFV3	KLHL21			CTSH	CD151		PPDPF	DCUN1D3
					RNF130	SLC4A3			NUP210	NPR2		PPIF	DDAH2
					HDAC10	SEC24D			EDG5	PPP2R2B		PPM1K	DDB1
					C1orf50	ZNF423			ELL2	CAMK1D		PPP1CC	DDIT3
					EXOC5	FBXO30			LCOR	POU3F1		PPRC1	DDIT4
						RUSC2			CGN	CRTAP		PQLC1	DDR1
						CACNB4			MAP3K9	KRT14		PRKAA1	DDX17
						PCDH19			TBX3	SSBP2		PRNP	DDX20
						PODN			RAB11FIP1	NT5E		PROX1	DDX31
						AMOTL1			SNED1	COL16A1		PRPF40B	DDX39B
						LCA5			PRNP	ANK		PRRC2C	DDX5
						FEZ1			CAMK2N1	NR4A2		PRRT2	DDX6
						ACER2			SORBS2	LPHN3		PSPN	DEGS1
						QRICH2			MYO5B	HPCAL4		PTCHD1	DEK
						LOC221710			HP	FRMD4A		PTGFRN	DENND1A
						HDAC4			MEIS1	ITGA1		PTP4A1	DENND2D
						PXN			PCOLCE	SERPINA3N		PTPLA	DENND3
						RND3			GMFB	COL4A6		PTPN11	DENND4A
						BAG3			PRKAR1B	AMID		PTPN2	DENND5A
						ERF			WWC1	ENTPD1		PTPRE	DEPDC4
						SCML2			SCMH1	JAM2		PTPRM	DFNB59
						BCAR1			SLC9A3R1	AGRIN		PTRF	DGCR2
						HGFAC			AOX1	DISP1		PVRIG	DHPS
						GPR124			ASRGL1	LOXL1		RAB11FIP5	DHRS11
						SLC25A4			SCARB1	EMID1		RAB34	DHRS12
						FOXP1			NDG2	CDH13		RAC1	DHX30
						IL17RD			JAM4	ADAMTS5		RAC3	DICER1
						DCBLD2			MLLT4	TMEM38B		RAI14	DIDO1
						MYOCD			CTSH	KCNK2		RALY	DIP2B
						CDC42EP2			LRG1	B3GALNT1		RAN	DIRC2
						MBNL1			EPS8	CPA6		RANBP3	DLC1
						RAB34			LIPH	GTL2		RANBP9	DLG1
						EEPD1			DENND2C	APLP1		RASAL2	DLG4
						KDELC1			GJB3	CP		RASGEF1A	DLST
						MALT1			MOD1	SCX		RBBP6	DMTF1
						KIAA1949			HSPB8	CALML3		RBPJ	DNAH3
						CALU			BSPRY	EXT1		RBPMS	DNAI1
						YAF2			CECR2	PLCL1		RCAN3	DNAJA1
						SKI			ROBO1	NTF5		RCC1	DNAJA4
						AKT3			LTK	CDH2		RCC2	DNAJB11
						SPRED1			CHMP1B	TMEM45A		RDH14	DNAJB12
						SLC12A4			CAV1	FKBP7		RELT	DNAJB2
						PCBP4			CEACAM10	GALNT4		RFX1	DNAJB5
						CBLB			LIFR	COL11A1		RHBDD1	DNAJB9
						BACH1			ID3	AKP2		RHBDF2	DNAJC1
						SIAH2			GAB2	HS3ST3B1		RHPN2	DNAJC14
						BCOR			TACC2	FILIP1		RILPL2	DNAJC16
						GEFT			ZNRF2	MALAT1		RIT1	DNAJC21
						RGNEF			SLC24A6	42616		RMI1	DNAJC3
						FERMT2			CEACAM2	RNF122		RNF138	DNAJC30
						TM7SF3			CNOT6	KIF13A		RNF7	DOCK9
						RARB			CLDN23	LRPAP1		RNH1	DONSON
						C17orf81			SH3BGRL2	COL3A1		RPL15	DOPEY1
						DCUN1D3			DTX4	GPRASP1		RPL31	DOT1L
						HRAS			MFSD2	TNFSF12		RPL7A	DPP7
						BMP1			VGCNL1	FYN		RPLP0	DPY19L3
						PELO			OAT	ETV5		RPN1	DSC2
						ATP2A2			ZSWIM5	PVRL3		RPS12	DSE
						DMWD			EPHB6	MFSD2		RPS13	DSP
						FXYD1			EFEMP2	RIPK1		RPS15	DSTN
						RAPGEF1			FKBP14	IFT81		RPS23	DSTYK
						ARNTL			SIDT1	PNCK		RPS27	DUS1L
						ITGB1			MYO5C	FHIT		RPS7	DUSP1
						STXBP4			HOOK1	CAV1		RPS9	DUSP14
						PCDHGC3			NFE2L3	TRIM35		RRBP1	DUSP16
						TCOF1				EDNRB		RSF1	DUSP28
										GCC1		RTKN	DUSP3
										GADD45B		S100A11	DUSP4
										TNFAIP6		S100A6	DYNC1H1
										ADCY3		SACS	DYRK1A
										PTPRS		SAP130	E2F4
										PDGFRL		SCAMP4	EBF4
										ZFHX4		SCARB1	EBNA1BP2
										CDA		SCMH1	EDEM1
										PCDHB3		SCT	EDF1
										PLEKHF1		SDC3	EED
										LRP12		SDCBP2	EEF1A1
										TMEM64		SDHAF2	EEF1D
										ASXL3		SEMA3F	EFCAB2
										SNED1		SEPT2	EFCAB4B
										EYA2		SERPINB6	EFCC1
										HTR1D		SERPINB9	EFHD2
										FCGR2B		SERTAD1	EFNB1
										ISLR		SET	EFR3A
										MTAP6		SETX	EFS
										SPEG		SF1	EGLN2
										SIX5		SF3A3	EHD1
										TIMP3		SF3B2	EHD2
										C4B		SFPQ	EIF1
										GSTM2		SGMS2	EIF2A
										VEGFC		SGPP2	EIF3A
										EMB		SGSM2	EIF3B
										STOX1		SIK2	EIF3I
										FKBP9		SLC20A2	EIF3J
										KRT17		SLC25A23	EIF4A1
										GPC3		SLC25A32	EIF4A2
										RARRES2		SLC25A5	EIF4E
										FLNA		SLC2A4RG	EIF4E3
										WNT10A		SLC35C1	EIF4EBP2
										CCRL1		SLC35E2B	EIF4EBP3
										RECK		SLC37A3	EIF4G1
										SHC4		SLC38A1	EIF4G2
										EDG3		SLC41A1	EIF4G3
										ANKRD29		SLC41A3	EIF4H
										LRIG3		SLC4A7	EIF5
										BCAT1		SLC52A2	EIF5A
										RAB20		SLC5A3	ELAVL1
										HSPA2		SLC7A5	ELF3
										CHSY1		SLCO3A1	ELK3
										EDNRA		SLFN5	ELL2
										CXX1C		SLK	ELOVL1
										MT2		SMAD3	EMC6
										LAMA2		SMAGP	EMC8
										GPR64		SMIM15	EML3
										ITPKB		SMIM19	ENAH
										P4HA1		SMURF1	ENO1
										ARC		SNN	ENO3
										SH3GL2		SNRPD3	ENOPH1
										DRP2		SNX33	ENSA
										LYNX1		SNX9	ENTPD4
										MGP		SOWAHB	EP300
										STXBP4		SOX10	EPC1
										BOK		SOX15	EPC2
										ANGPTL2		SPDYE2	EPCAM
										ROBO1		SPDYE2B	EPS8L1
										GULP1		SPEN	EPS8L2
										IGFBP4		SPTAN1	ERBB2IP
										PKP1		SRL	ERC1
										VPS33A		SRRM2	ERF
										RASL11A		SSNA1	ERN1
										ANXA11		SSR2	ERO1L
										BZRAP1		STAU1	ERO1LB
										FBN2		STK17A	ERRFI1
										TRIM62		STK24	ESCO1
										IGFBP6		STK3	ESRP1
										GPR87		STOX2	ESRRA
										CRISPLD2		STRN4	ESYT2
										AR		STT3B	ETF1
										PRICKLE2		SURF4	ETS2
										CEP164		SUSD2	ETV3
										LARP6		SUV420H1	ETV6
										DPYSL3		SYNGR2	EVA1C
										FN1		SYNM	EWSR1
										WWP1		SYPL1	EXD3
										CCNJL		SYS1	EXOSC7
										FCGRT		TAB3	EXT1
										KLHDC5		TAF4B	EXT2
										TTC8		TBC1D14	EZH2
										TLE1		TBC1D16	EZR
										SNAG1		TBXAS1	F11R
										SLC43A3		TCEAL4	F2RL1
										ZCCHC18		TCEB1	FAHD2B
										ENPP2		TDP1	FAM102A
										TBC1D2B		TEAD1	FAM107B
										SLC39A8		TEAD3	FAM115A
										STARD8		TECPR2	FAM120A
										TM7SF3		TEN1	FAM133B
										SPG3A		TFAP2C	FAM134A
										PPARGC1B		TFCP2L1	FAM160A1
										ANKRD38		TFEB	FAM160B1
										COL9A3		TGIF1	FAM168B
										PTPN14		THOC6	FAM171A1
										SPOCK2		TIMM50	FAM194A
										CTSK		TLE3	FAM195B
										L3MBTL2		TLK2	FAM210A
										SLC7A6		TMED1	FAM212B
										TTC26		TMEM106B	FAM213B
										ITM2C		TMEM120A	FAM219A
										ICAM1		TMEM249	FAM229A
										OPCML		TMEM251	FAM35A
										CD302		TMEM51	FAM3A
										ELK3		TMEM62	FAM3C
										BICC1		TMEM63B	FAM53C
										TOX		TMEM65	FAM57A
										MATN4		TMEM88B	FAM60A
										BCL2		TMEM8A	FAM76B
										MMP3		TMSB10	FAM84B
										SSPN		TNFRSF10B	FAM91A1
										SPHK1		TNFRSF1B	FAT1
										CAMK1		TNFRSF6B	FAU
										NRTN		TNK2	FBLIM1
										AOX1		TNPO1	FBXL14
										GNAI1		TNPO2	FBXL17
										SEPX1		TNRC6A	FBXO18
										FZD8		TOMM40	FBXO2
										ACVR1B		TPD52	FBXO31
										SERPINB6B		TPI1	FBXO32
										EGR2		TPT1	FBXO34
										LRIG1		TRAF4	FBXO4
										SLC35F1		TRIM27	FBXO44
										NPTX1		TROVE2	FBXW11
										COTL1		TSEN34	FBXW4
										GPRK5		TSPYL5	FBXW5
										DENND2A		TSR1	FBXW7
										YAF2		TTC19	FDX1
										CCRL1		TUBA8	FEM1B
										COL13A1		TUBGCP5	FGFR1OP
										AUTS2		TXN	FHL2
										OAT		TXNDC11	FKBP2
										MYC		UBAC2	FKBP5
										SMARCD3		UBALD2	FKRP
										TIAM1		UBE2E1	FLII
										TGFBI		UBE2E3	FLNB
										DPY19L1		UBXN1	FLOT2
										GOLPH4		UBXN10	FNBP1
										PXDN		UCHL5	FNBP1L
										ARL3		ULK2	FNDC3A
										PLA1A		UNC93B1	FNDC3B
										PCBP4		UPK3B	FOS
										COL6A1		UQCRFS1	FOSL2
										ETV1		USP10	FOXJ2
										LRRK2		VAMP2	FOXN2
										LGR6		VAPA	FOXO1
										HMGCLL1		VASN	FOXO3
										TCF7		VCP	FOXP1
										LRP1		VIM	FOXP4
										COPZ2		WBP2NL	FRAT2
										MARVELD1		WDR1	FRMD6
										LUM		WDR27	FRS2
										PDE4B		WDR81	FRYL
										HAS1		WIPI2	FSTL1
										RHBDL3		WNT10A	FTH1
										BCL11B		XBP1	FUT4
										SCN5A		YDJC	FYTTD1
										CPXM1		YES1	FZD3
										NEO1		YTHDC1	FZR1
										COL4A5		YWHAQ	G3BP1
										TSPAN18		ZBTB14	GABARAPL1
										PLOD1		ZBTB34	GABARAPL2
										SLC6A15		ZBTB44	GABBR1
										MT1		ZC3H6	GABPB1
										LAMB3		ZDHHC23	GADD45B
										MCAM		ZEB1	GADD45G
										PLCL4		ZFAND5	GALE
										SOX8		ZFAND6	GALK2
										ANXA6		ZGPAT	GALNT3
										TRPM4		ZNF281	GAMT
										JOSD2		ZNF282	GAPDH
										CBX6		ZNF503	GATAD1
										CPM		ZNF518B	GBAS
										SMAD6		ZNF532	GCH1
										PRKG1		ZNF57	GDPD3
										ABCG5		ZNF592	GGA1
										CD34		ZNF721	GGNBP2
										OLFML3		ZNF783	GIGYF1
										IFT80		ZNFX1	GLA
										PCDHB7		ZSWIM7	GLIS2
										ARHGAP25		ZXDC	GLTPD2
										PRRG3			GLTSCR1
										SFRP1			GLTSCR2
										OSR1			GLUD1
										EFNA5			GLUL
										FZD1			GMPPB
										TMEM130			GMPS
										MSRB3			GNA13
										AK3L1			GNA15
										THBS2			GNAQ
										TCFAP2C			GNAS
										ABCA9			GNG10
										KLHL23			GNG12
										CX3CL1			GNL1
										PAPPA			GNL3
										RBM38			GNPTG
										EVC			GOLGA4
										PRICKLE1			GOLM1
										PKIA			GOLPH3
										ZFPN1A2			GORASP1
										ARHGDIB			GPATCH2
										COL1A1			GPCPD1
										CASP12			GPD2
										IFITM1			GPI
										UGCGL2			GPN2
										TTC28			GPR125
										STOX2			GPR137C
										IFITM3			GPR162
										TFPI2			GPRC5A
										SLC27A3			GPX1
										SEMA6A			GPX3
										RNF180			GRAMD1A
										MMP14			GRB10
										GNG2			GRHL1
										SULF1			GRSF1
										SDK1			GRTP1
										RHOJ			GRWD1
										SPRED1			GSE1
										NNAT			GSN
										EPB4.1L2			GSTZ1
										NXN			GTF2I
										TCF3			GTF2IRD1
										ALDH2			GTF2IRD2
										SORCS2			GTF2IRD2B
										MICALCL			GTF3C4
										C1R			GTF3C5
										SPON1			GUK1
										CNP1			GYLTL1B
										MFAP5			H1FX
										LMO4			H2AFB1
										SOCS3			H2AFB2
										ALDH1L2			H2AFB3
										PBX3			H2AFJ
										PCDHGC3			H2AFY
										BTBD11			H2AFY2
										SERPINB6A			H3F3B
										ZFP423			H3F3C
										NDRG4			H6PD
										CCL7			HBEGF
										SH3BP5			HBP1
										PRSS23			HCFC1
										SRPX			HDAC10
										SAMD4			HDAC11
										ADAMTS12			HDAC4
										EPS8			HDHD3
										SPG3A			HDLBP
										SDF4			HECA
										CHI3L1			HECTD1
										MPDZ			HECTD2
										VIM			HELZ2
										PDGFRA			HERC4
										AMOTL1			HERC5
										SNCAIP			HERC6
										ARHGEF10			HERPUD1
										PORCN			HERPUD2
										ABI3BP			HGSNAT
										ZFPN1A4			HIAT1
										VGCNL1			HID1
										EPB4.1L3			HIGD1A
										MTMR11			HINT1
										CCDC80			HIPK1
										TNFRSF11B			HIPK2
										LGR5			HIPK3
										GAS6			HIST2H3A
										HEXA			HIST2H3C
										CTSF			HIVEP2
										ZFP521			HK1
										PGF			HLA-C
										EFNB2			HLA-E
										EHD2			HMGA1
										SERPINB9			HMGB1
										CLOCK			HMGB3
										PDLIM3			HMGCS1
										PTRF			HMGN1
										KBTBD11			HMGN2
										HSPB8			HMOX2
										LIPG			HNRNPA3
										GJA1			HNRNPAB
										EPHX1			HNRNPC
										DBN1			HNRNPD
										CRYAB			HNRNPDL
										TCFL5			HNRNPF
										PLCE1			HNRNPH1
										DCN			HNRNPH2
										VCAM1			HNRNPH3
										MFAP3L			HNRNPK
										GABBR1			HNRNPL
										MAP2K6			HNRNPM
										LTBP4			HNRNPU
										CNKSR3			HNRNPUL1
										SMTN			HOMER1
										TNFSF9			HOOK1
										NHSL1			HOOK3
										TMEM166			HP1BP3
										PANX1			HPN
										CLCA1			HPRT1
										EPHB6			HPS1
										NIPA1			HSD17B1
										LIFR			HSF1
										LAMB1-1			HSF2
										TSPAN3			HSP90AA1
										MKX			HSPA12A
										FST			HSPA8
										SLC2A10			HSPBAP1
										MTAP2			HSPG2
										TMEM47			IBA57
										FAT4			ICA1
										SPEER8-PS1			ICAM1
										SLC44A2			ID3
										EFEMP2			IDH2
										CNN2			IER5
										PTHLH			IFIT5
										ACPP			IFNAR2
										SCARF2			IFNGR1
										PGM5			IFRD1
										MME			IFRD2
										OLFM1			IFT57
										HIP1			IGF1R
										GPSM2			IL13RA1
										SLC16A7			IL17RA
										LASS6			IL1RL2
										IGSF4A			IL20RA
										ROR1			IL32
										PRNP			IL4R
										P2RX7			IL6R
										IGFBP5			IL6ST
										PTX3			ILF2
										IGF1R			ILF3
										GPSM1			ILKAP
										TMEM159			INADL
										H2-M3			ING1
										PELI2			ING2
										ITGA8			INPP5K
										TBC1D16			INPPL1
										CUGBP2			INSIG1
										WTIP			INSR
										PTPLA			INTS6
										LDHB			IP6K1
										MGLL			IPMK
										ABCC4			IPO11
										PTPLB			IPO4
										ATRNL1			IPO7
										DENND2C			IQCD
										METTL7A			IQGAP1
										IGF1R			IRF1
										CXXC5			IRF2BP2
										LGALS9			IRS1
										SCMH1			IRX5
										NEDD9			ISCA2
										PDE7A			ISG20
										CCL2			ISG20L2
										SOAT1			IST1
										RBMS3			ITGA3
										GRB14			ITGB1
										GJB3			ITGB8
										GSN			ITPKC
										CAMK2N1			ITPR1
										DNAJC1			ITPR3
										PCOLCE			ITSN2
										ID3			JAK1
										LHFPL2			JAZF1
										MTSS1			JMJD4
										SEMA3F			JMY
										GADD45G			JOSD1
										MAN1A			JUNB
										SATB1			JUND
										GPR126			JUP
										GPC1			KANSL1L
										NFATC2			KANSL2
										GRIP1			KARS
										OSBPL5			KAT8
													KBTBD2
													KCMF1
													KCNC3
													KCNC4
													KCND3
													KCNK1
													KCNK7
													KCTD14
													KCTD3
													KDELR2
													KDM2A
													KDM4B
													KDM5B
													KDM7A
													KEAP1
													KHNYN
													KHSRP
													KIAA0100
													KIAA0226
													KIAA0232
													KIAA0368
													KIAA0513
													KIAA0922
													KIAA1147
													KIAA1244
													KIAA1377
													KIAA1522
													KIAA1598
													KIAA1804
													KIAA1984
													KIAA2026
													KIF13B
													KIF1B
													KIF27
													KIF5B
													KISS1R
													KLC1
													KLF11
													KLF13
													KLF2
													KLF4
													KLF5
													KLF7
													KLHL11
													KLHL2
													KLHL21
													KLHL36
													KLHL42
													KMT2A
													KMT2C
													KMT2E
													KPNA3
													KPNA4
													KRCC1
													KRI1
													KRT19
													KRT8
													KTN1
													KXD1
													LACC1
													LACTB
													LAMC1
													LAPTM4B
													LARP1B
													LARP4B
													LARP6
													LBX2
													LCAT
													LCLAT1
													LCOR
													LDLR
													LDLRAD3
													LEKR1
													LEMD2
													LENG8
													LENG9
													LEPREL2
													LGALS3
													LGALSL
													LGR4
													LIFR
													LIG1
													LIG3
													LIMCH1
													LIPT1
													LITAF
													LMF1
													LMNA
													LMTK2
													LNP1
													LNPEP
													LNX2
													LOC100130348
													LOC100131094
													LOC100652758
													LOC643355
													LOC730183
													LONRF1
													LPGAT1
													LPP
													LRBA
													LRCH1
													LRIG1
													LRP11
													LRP3
													LRP6
													LRPAP1
													LRRC29
													LRRC41
													LRRC49
													LRRC58
													LRSAM1
													LRTOMT
													LSM14A
													LSM3
													LTB
													LTBR
													LUC7L2
													LYRM1
													MAFF
													MAGI1
													MAGI3
													MAGOH
													MALT1
													MAMLD1
													MAN1A2
													MAN1B1
													MAN2A1
													MAP1LC3A
													MAP1LC3B
													MAP2K4
													MAP2K7
													MAP3K1
													MAP3K5
													MAP3K6
													MAP3K8
													MAP4K3
													MAP4K5
													MAP7
													MAP7D1
													MAPK6
													MAPK8
													MAPK9
													MAPKAPK2
													MAPRE1
													MARCH7
													MARCH9
													MARCKS
													MAT2A
													MATR3
													MB21D2
													MBOAT2
													MBP
													MCCC2
													MCL1
													MCM7
													MCM9
													MCRS1
													MCUR1
													MECP2
													MED13
													MED13L
													MEF2B
													MEMO1
													MEPCE
													MESDC1
													METRN
													METTL21A
													MEX3C
													MFHAS1
													MFSD10
													MFSD11
													MFSD2A
													MFSD6
													MGAT1
													MGAT2
													MGAT4A
													MGRN1
													MIB2
													MID2
													MIEF2
													MIER1
													MIF
													MIF4GD
													MINOS1-NBL1
													MIOS
													MKLN1
													MLF1
													MLF2
													MLLT4
													MLLT6
													MLPH
													MMGT1
													MOAP1
													MOB2
													MOB3B
													MOB3C
													MOCOS
													MOK
													MORN1
													MOV10
													MPPE1
													MPRIP
													MROH8
													MRPL12
													MRPL14
													MRPL33
													MRPL55
													MRPS17
													MRPS24
													MRPS25
													MRPS36
													MRPS6
													MSANTD3
													MSI1
													MSL1
													MSL2
													MSX2
													MTHFD2
													MTHFD2L
													MTMR1
													MTMR12
													MTMR3
													MTMR6
													MTURN
													MTX1
													MXD1
													MXD4
													MYADM
													MYEF2
													MYL12B
													MYO10
													MYO15A
													MYO19
													MYO1E
													MYO5B
													MZT2A
													MZT2B
													N4BP2
													N4BP2L1
													NAA60
													NACA
													NACC2
													NAMPT
													NANOS1
													NAP1L1
													NCBP1
													NCK2
													NCL
													NCOA2
													NCOA5
													NDEL1
													NDFIP1
													NDRG1
													NDUFB1
													NDUFB10
													NDUFV1
													NEBL
													NEIL1
													NELFE
													NEO1
													NFATC1
													NFE2L2
													NFIC
													NFIL3
													NFKB1
													NFKBIA
													NFKBIE
													NFKBIZ
													NFYC
													NINJ1
													NIPBL
													NKIRAS1
													NLRX1
													NME4
													NMRAL1
													NOLC1
													NOP58
													NOTCH2NL
													NOXA1
													NPAS2
													NPAS3
													NPB
													NPC1
													NPC2
													NPM1
													NR1D2
													NR1H2
													NR2C2
													NR2F6
													NR3C1
													NR4A1
													NR4A2
													NRBP1
													NSD1
													NSFL1C
													NSMF
													NTN4
													NUCKS1
													NUFIP2
													NUMA1
													NUP153
													NUP50
													NUTF2
													NXF1
													NXT1
													OAT
													OBSCN
													OCLN
													OGDH
													OGFRL1
													OLA1
													OMP
													ORMDL3
													OSBP
													OSBPL2
													OSBPL9
													OSGIN1
													OSGIN2
													OTOF
													OTUD4
													OTUD5
													OVOL1
													OXR1
													P2RY2
													P4HA2
													PABPC1
													PABPC4
													PACSIN2
													PAFAH1B1
													PAGR1
													PAIP1
													PAK1
													PALLD
													PAN3
													PANK3
													PAPD7
													PARD3
													PARP14
													PARVA
													PATL1
													PBLD
													PBRM1
													PBX3
													PCBP1
													PCBP2
													PCBP4
													PCDH1
													PCDHGC5
													PCGF3
													PCGF5
													PCID2
													PCMTD1
													PCNX
													PDE6D
													PDE8A
													PDF
													PDGFC
													PDHA1
													PDIA3
													PDIA6
													PDLIM1
													PDLIM5
													PDP1
													PDS5A
													PDXK
													PEBP1
													PEF1
													PER2
													PER3
													PEX11G
													PEX5
													PEX7
													PFDN4
													PFKP
													PFN1
													PGAM2
													PGLS
													PGM1
													PGM3
													PGRMC2
													PHC2
													PHF1
													PHF11
													PHF13
													PHF2
													PHF20
													PHF20L1
													PHIP
													PHLDA2
													PHLDA3
													PHLDB2
													PHYKPL
													PI4KA
													PIANP
													PICALM
													PIEZO1
													PIGP
													PIGT
													PIGW
													PIK3R3
													PILRB
													PIP4K2B
													PITHD1
													PKIB
													PKN2
													PLCD1
													PLEKHA1
													PLEKHA4
													PLEKHA5
													PLEKHA7
													PLEKHF1
													PLEKHG2
													PLEKHG4
													PLEKHG6
													PLEKHH1
													PLK3
													PLXNB1
													PLXNB2
													PMAIP1
													PMEPA1
													PNKP
													PNPLA6
													PNPLA8
													PNRC2
													PODNL1
													POFUT2
													POGK
													POGZ
													POLDIP3
													POLE4
													POLG
													POLR1D
													POLR3C
													POLR3E
													POMT2
													PPA1
													PPA2
													PPAPDC1B
													PPAPDC2
													PPDPF
													PPFIA1
													PPIA
													PPIC
													PPIL6
													PPM1K
													PPP1CC
													PPP1R12A
													PPP1R13B
													PPP1R15A
													PPP1R15B
													PPP1R27
													PPP1R3B
													PPP1R3F
													PPP1R9B
													PPP2CB
													PPP2R1B
													PPP2R2A
													PPP2R5A
													PPP3R1
													PPP4R1
													PPP4R2
													PPP6R1
													PPRC1
													PPTC7
													PQLC1
													PQLC3
													PRCP
													PRELID1
													PRIMPOL
													PRKACA
													PRKCH
													PRKRA
													PRLR
													PRNP
													PROM2
													PROSC
													PROSER2
													PRPF31
													PRPF38B
													PRPF8
													PRPSAP2
													PRR12
													PRR22
													PRR3
													PRRG4
													PRRT2
													PRSS22
													PRSS8
													PSKH1
													PSMA6
													PSMA7
													PSMB10
													PSMB8
													PSMC3IP
													PSMD13
													PSME4
													PTBP3
													PTGES
													PTGES3L
													PTGES3L-AARSD1
													PTP4A1
													PTPMT1
													PTPN1
													PTPN11
													PTPN12
													PTPN14
													PTPN21
													PTPRA
													PTPRG
													PTPRH
													PTPRJ
													PTPRK
													PUF60
													PUM2
													PVRIG
													PWWP2B
													PXDC1
													PYCR2
													QKI
													QSER1
													R3HDM4
													RAB11FIP2
													RAB11FIP5
													RAB12
													RAB1A
													RAB21
													RAB24
													RAB32
													RAB35
													RAB3IP
													RAB43
													RAB7A
													RABEP1
													RABEP2
													RABGEF1
													RAC1
													RAC3
													RAD23B
													RAI1
													RALA
													RALGAPA1
													RALGDS
													RALGPS1
													RALGPS2
													RALY
													RANBP1
													RANBP3
													RANBP9
													RAP1A
													RAP1B
													RAP2C
													RAPGEFL1
													RAPH1
													RARG
													RASA2
													RASAL2
													RASGEF1B
													RASSF10
													RASSF5
													RASSF8
													RAVER2
													RB1CC1
													RBBP6
													RBBP7
													RBCK1
													RBL2
													RBM12
													RBM14
													RBM14-RBM4
													RBM15B
													RBM17
													RBM33
													RBM39
													RBM47
													RBM5
													RBM8A
													RBMX
													RBPMS
													RCAN3
													RCC2
													RCN2
													REEP3
													REEP5
													REL
													RELB
													RELT
													REPIN1
													REPS1
													RER1
													REST
													RFX1
													RGPD2
													RGPD8
													RHBDD1
													RHBDD3
													RHEB
													RHOB
													RHOQ
													RHOU
													RHOV
													RHPN2
													RIC8A
													RICTOR
													RILPL1
													RIMKLB
													RIOK3
													RLF
													RLIM
													RMI1
													RNASEH2C
													RNF103
													RNF11
													RNF114
													RNF115
													RNF138
													RNF145
													RNF146
													RNF149
													RNF152
													RNF170
													RNF187
													RNF19A
													RNF19B
													RNF212
													RNF34
													RNF39
													RNF7
													RNH1
													RNMT
													ROCK2
													ROM1
													RORA
													RPGR
													RPL10A
													RPL12
													RPL14
													RPL15
													RPL17
													RPL17-C18orf32
													RPL18
													RPL22
													RPL22L1
													RPL29
													RPL3
													RPL30
													RPL31
													RPL35
													RPL36AL
													RPL37A
													RPL38
													RPL4
													RPL5
													RPL8
													RPLP0
													RPN1
													RPP38
													RPS12
													RPS13
													RPS15
													RPS16
													RPS20
													RPS21
													RPS23
													RPS27
													RPS3
													RPS4X
													RPS6KA1
													RPS6KA2
													RPS6KA3
													RPS6KA4
													RPS7
													RRAS2
													RRBP1
													RREB1
													RRNAD1
													RTCA
													RTKN
													RTN4
													RUFY2
													RUNDC1
													RWDD2A
													S100A14
													S100A6
													SAFB
													SAFB2
													SAMD4B
													SAP30
													SARS
													SBF2
													SBNO2
													SC5D
													SCAF11
													SCAF8
													SCAMP1
													SCARF1
													SCMH1
													SCNN1A
													SCXA
													SCXB
													SCYL1
													SCYL2
													SDC4
													SEC16A
													SEC22A
													SEC23A
													SEC62
													SECTM1
													SELRC1
													SELT
													SEMA3F
													SEMA4B
													SEMA4C
													SENP6
													SEPHS1
													SEPN1
													SEPT10
													SEPT11
													SEPT2
													SEPT5
													SEPT9
													SERBP1
													SERGEF
													SERINC2
													SERP1
													SERPINB6
													SERTAD1
													SERTAD2
													SERTAD4
													SESN1
													SESTD1
													SET
													SETBP1
													SETD2
													SETD5
													SETD7
													SF1
													SF3A1
													SF3B2
													SFPQ
													SFT2D3
													SGMS2
													SGPP2
													SGSH
													SH2B1
													SH2B3
													SH2D4B
													SH3BGRL3
													SH3BP1
													SH3D21
													SH3GLB1
													SH3RF1
													SHC1
													SHC2
													SHISA8
													SHROOM1
													SHROOM2
													SIAH1
													SIAH2
													SIK1
													SIK2
													SIK3
													SIN3A
													SIRT3
													SIRT6
													SIVA1
													SIX4
													SKI
													SKIL
													SKIV2L
													SKP1
													SLC11A2
													SLC12A7
													SLC15A4
													SLC1A4
													SLC20A1
													SLC20A2
													SLC22A4
													SLC25A23
													SLC25A24
													SLC25A25
													SLC25A33
													SLC25A39
													SLC25A5
													SLC26A11
													SLC30A4
													SLC34A3
													SLC35A3
													SLC35A4
													SLC35E1
													SLC35F5
													SLC38A1
													SLC39A1
													SLC39A10
													SLC3A2
													SLC41A1
													SLC43A2
													SLC44A1
													SLC4A7
													SLC5A3
													SLC7A1
													SLC9A1
													SLC9A3R1
													SLC9A7
													SLCO3A1
													SLFN5
													SLK
													SLTM
													SLURP1
													SMAD1
													SMAD2
													SMAD3
													SMAD4
													SMAGP
													SMAP2
													SMARCA2
													SMARCA4
													SMCHD1
													SMCO4
													SMEK1
													SMIM15
													SMIM19
													SMIM22
													SMOX
													SMPD2
													SMPD4
													SMTN
													SMURF2
													SMYD2
													SNAI1
													SNAP29
													SNAP47
													SNAPC2
													SNRK
													SNRPB
													SNTB2
													SNX13
													SNX19
													SNX25
													SNX29
													SNX30
													SNX33
													SNX9
													SOCS1
													SOCS2
													SOCS3
													SOCS5
													SOCS6
													SOD1
													SOD2
													SOGA1
													SORBS3
													SOS1
													SOS2
													SOWAHB
													SOWAHC
													SOX12
													SOX9
													SP3
													SPATA17
													SPATS2L
													SPCS3
													SPEN
													SPG20
													SPHK2
													SPIDR
													SPIN1
													SPRY1
													SPSB1
													SPTAN1
													SPTBN2
													SPTBN4
													SQSTM1
													SRC
													SRCAP
													SRD5A1
													SREBF1
													SRF
													SRPK1
													SRRM1
													SRRM2
													SRSF1
													SRSF10
													SRSF3
													SRSF5
													SRSF6
													SRSF7
													SRXN1
													SS18
													SS18L1
													SSFA2
													SSH1
													SSH3
													SSNA1
													SSR1
													SSR2
													SSU72
													ST14
													ST20
													ST20-MTHFS
													ST7
													STAG1
													STAG2
													STAT3
													STAU2
													STEAP3
													STK11
													STK24
													STOX1
													STRIP1
													STRN3
													STRN4
													STT3B
													STX1A
													STX6
													STXBP5
													SUB1
													SULF2
													SUMO2
													SUMO3
													SURF4
													SUV420H1
													SVIL
													SWAP70
													SYCE2
													SYDE2
													SYNCRIP
													SYNE2
													SYNJ2
													SYPL1
													SYT7
													SYVN1
													TAB2
													TACC1
													TACSTD2
													TADA1
													TAF10
													TAF15
													TAF1B
													TAF4
													TAGLN2
													TALDO1
													TAOK1
													TAP2
													TAPT1
													TAX1BP1
													TAX1BP3
													TBC1D14
													TBC1D16
													TBC1D22B
													TBC1D23
													TBC1D8
													TBC1D9
													TBCA
													TBCCD1
													TBXAS1
													TC2N
													TCEB1
													TCP11L2
													TCTEX1D4
													TDP2
													TDRD3
													TEAD1
													TEAD3
													TEAD4
													TECPR2
													TEN1
													TENC1
													TERF2
													TERF2IP
													TFAP2A
													TFAP2C
													TFG
													TFPT
													TGIF1
													TGIF2
													TGIF2-C20orf24
													TGOLN2
													THAP5
													THBS3
													THEMIS2
													THOC7
													THRB
													THUMPD1
													TIGD4
													TIMM10B
													TJAP1
													TJP3
													TLDC1
													TLE3
													TLK1
													TM9SF3
													TMA7
													TMC5
													TMCC1
													TMED3
													TMED4
													TMED5
													TMEM102
													TMEM106B
													TMEM120A
													TMEM123
													TMEM134
													TMEM136
													TMEM159
													TMEM165
													TMEM184B
													TMEM185B
													TMEM187
													TMEM198
													TMEM208
													TMEM214
													TMEM217
													TMEM222
													TMEM223
													TMEM234
													TMEM251
													TMEM256
													TMEM33
													TMEM51
													TMEM63B
													TMEM66
													TMSB10
													TMTC2
													TNF
													TNFAIP2
													TNFRSF10B
													TNFRSF1B
													TNIP1
													TNIP2
													TNK2
													TNKS
													TNKS1BP1
													TNKS2
													TNPO1
													TNPO2
													TNRC6B
													TNXB
													TOB1
													TOB2
													TOMM70A
													TOP1
													TOR1A
													TP53BP2
													TP53INP1
													TP53INP2
													TPBG
													TPCN1
													TPI1
													TPM1
													TPM4
													TPPP3
													TPT1
													TRA2B
													TRAF3IP1
													TRAPPC10
													TRAPPC3
													TREX1
													TRIB1
													TRIB2
													TRIM24
													TRIM27
													TRIM39
													TRIM44
													TRIM47
													TRIM56
													TRIM65
													TRIP13
													TRNT1
													TROVE2
													TRPC4AP
													TRPS1
													TSC22D2
													TSGA10
													TSPYL1
													TSPYL2
													TSPYL4
													TSPYL5
													TSR3
													TSSK3
													TSTD2
													TTC19
													TTC21A
													TTC3
													TTC39C
													TTC9
													TTC9B
													TUBA1C
													TUBB
													TUBB2A
													TUBB4B
													TUBGCP5
													TUFT1
													TUSC1
													TXN
													TXNDC16
													U2AF1
													U2AF2
													UAP1
													UBA7
													UBALD2
													UBAP1
													UBE2D1
													UBE2D2
													UBE2D3
													UBE2E1
													UBE2E3
													UBE2J1
													UBE2K
													UBE2N
													UBE2Q1
													UBE2Q2
													UBE2R2
													UBE2Z
													UBE3A
													UBL3
													UBL5
													UBR4
													UBR5
													UBXN4
													UCHL5
													UFC1
													UGCG
													UGGT2
													UNC50
													UPF1
													UPK3B
													UQCRFS1
													URGCP
													URGCP-MRPS24
													USP10
													USP12
													USP22
													USP24
													USP25
													USP3
[truncated: 165 more rows]
