# Supplementary material for: Attenuation of RNA polymerase II pausing mitigates BRCA1-associated R-loop accumulation and tumorigenesis
Source: Nat Commun. 2017 Jun 26;8:15908. doi: 10.1038/ncomms15908 (PMC5490191; doi:10.1038/ncomms15908)
Supplement: Supplementary Data 2 [file ncomms15908-s3.xlsx]

## Sheet: DKOvsBKO_6wks_P0.05_lfc1
Differential expression analysis of microarrays in mouse mammary epithelia.
	DKOvsLittermate_6wks_adjP<0.05_log2FC>1										DKOvsLittermate_8wks_adjP<0.05_log2FC>1										DKOvsBKO_6wks_adjP<0.05_log2FC>1										DKOvsBKO_8wks_adjP<0.05_log2FC>1
	ID_REF	SYMBOL	ACCESSION	logFC	AveExpr	t	P.Value	adj.P.Val	B		ID_REF	SYMBOL	ACCESSION	logFC	AveExpr	t	P.Value	adj.P.Val	B		ID_REF	SYMBOL	ACCESSION	logFC	AveExpr	t	P.Value	adj.P.Val	B		ID_REF	SYMBOL	ACCESSION	logFC	AveExpr	t	P.Value	adj.P.Val	B
	ILMN_1212692	Mapk13	NM_011950.1	-1.03326	9.10172	-8.47447	3.44932e-06	0.00168476	4.89958		ILMN_1228049	a	NM_015770.3	1.3527	7.20363	5.52639	0.000160872	0.0325876	1.23227		ILMN_1212702	Hba-a1	NM_008218.2	1.89645	8.32947	5.98607	8.63768e-05	0.0185945	1.82678		ILMN_2596522	Mt1	NM_013602.2	1.11376	14.3348	8.70019	2.37196e-06	0.0189856	3.48303
	ILMN_1212702	Hba-a1	NM_008218.2	1.41829	8.32947	6.33111	5.27614e-05	0.00583778	2.28898		ILMN_1229763	Dmkn	NM_172899.3	-1.6652	9.76195	-6.59732	3.36522e-05	0.0145307	2.68794		ILMN_1215859	Serpina1b	NM_009244.4	1.66748	8.09266	5.78592	0.000115835	0.0211751	1.5505		ILMN_2664129	Hist1h4h	NM_153173.2	2.24657	7.93964	8.20003	4.26019e-06	0.0189856	3.15103
	ILMN_1214498	Cyp2d22	NM_019823.3	-1.236	8.46863	-5.1193	0.000320578	0.0141138	0.514736		ILMN_1231229	Muc1	NM_013605.1	-1.54046	8.47154	-6.6966	2.93377e-05	0.0144129	2.81363		ILMN_1220697	Notch4	NM_010929.2	1.87513	9.109	4.6056	0.000733158	0.0446749	-0.209281
	ILMN_1214866	Eml1	NM_001043335.1	1.11067	8.29933	4.10658	0.00169438	0.0330964	-1.13437		ILMN_1232524	Hist1h4i	NM_175656.2	1.52779	7.8984	6.20487	5.86272e-05	0.0174864	2.17593		ILMN_1224193	Wnt5b	NM_009525.2	-1.52407	8.57069	-6.90676	2.40136e-05	0.013983	3.01571
	ILMN_1215859	Serpina1b	NM_009244.4	1.59819	8.09266	7.84251	7.29262e-06	0.00250301	4.19476		ILMN_1233122	Bglap-rs1	NM_031368.3	-1.93195	8.09332	-7.65806	8.28344e-06	0.00922879	3.95362		ILMN_1225570	Serpina1d	NM_009246.3	1.58857	7.90918	5.93863	9.2552e-05	0.0185945	1.76188
	ILMN_1215862	Cxcl9	NM_008599.3	2.18289	9.59778	6.0716	7.63267e-05	0.00729353	1.92803		ILMN_1243654	Hist1h4k	NM_178211.1	1.29766	7.47807	8.7009	2.37005e-06	0.00422484	5.04354		ILMN_1225835	Mfap5	NM_015776.2	1.43892	7.4593	8.00711	5.97579e-06	0.011007	4.27019
	ILMN_1215919	Egfl7	NM_198724.1	1.77093	8.82025	5.13711	0.000311723	0.0139944	0.542437		ILMN_1250138	Muc1	NM_013605.1	-1.60687	9.39862	-6.18862	6.00169e-05	0.0174864	2.1542		ILMN_1231229	Muc1	NM_013605.1	-1.41712	8.28006	-7.28068	1.47297e-05	0.0129799	3.46148
	ILMN_1216042	Apoe	NM_009696.2	1.12912	10.4414	4.62134	0.000714414	0.0210905	-0.278763		ILMN_1256989	Hist1h4j	NM_178210.1	1.81295	8.05786	6.28796	5.20362e-05	0.0165642	2.28638		ILMN_1233146	Rasgrf1	NM_011245.2	-1.6394	10.2038	-5.56283	0.000161715	0.0244728	1.23492
	ILMN_1216374	Chst7	NM_021715.1	1.08278	7.77398	5.15877	0.0003013	0.0139158	0.576067		ILMN_1257575	Cst3	NM_009976.3	1.42063	10.318	7.82964	6.68713e-06	0.00851463	4.14297		ILMN_1235124	Thsd4	NM_001040426.2	-1.4504	9.10833	-4.81409	0.00052175	0.0397374	0.117389
	ILMN_1220170	Tek	NM_013690.2	1.39676	8.61471	3.83794	0.00269372	0.043039	-1.59282		ILMN_1259202	Muc1	NM_013605.1	-1.50386	8.13183	-6.52808	3.70595e-05	0.0145307	2.59938		ILMN_1235493	Fxyd5	NM_008761.2	1.71119	8.47962	5.15647	0.000302387	0.0304833	0.639449
	ILMN_1220697	Notch4	NM_010929.2	1.89153	9.109	6.57025	3.78463e-05	0.0047857	2.61255		ILMN_2431237	Xbp1	NM_013842.2	-1.01623	12.273	-5.0641	0.000332115	0.0425759	0.546519		ILMN_1235499	Pros1	NM_011173.2	1.8064	10.0272	4.55011	0.000803438	0.0461168	-0.2973
	ILMN_1222313	Hist1h4f	NM_175655.1	1.08081	8.71458	4.22159	0.00139296	0.0300494	-0.94041		ILMN_2451022	Vim	NM_011701.3	1.18965	7.96544	5.68143	0.000127012	0.0269537	1.4545		ILMN_1235932	Pdgfra	NM_011058.2	1.34421	8.24838	5.20987	0.000278141	0.0294726	0.71921
	ILMN_1224193	Wnt5b	NM_009525.2	-1.49378	8.57069	-9.57349	1.03207e-06	0.00114183	6.01143		ILMN_2519673	Vwf	NM_011708.3	1.91121	8.64116	6.30839	5.05399e-05	0.0165642	2.31337		ILMN_1243407	Klk10	NM_133712.2	1.19647	8.44827	4.98913	0.000393958	0.033728	0.38658
	ILMN_1224754	Ckb	NM_021273.3	1.17784	9.77973	4.30442	0.0012109	0.0280123	-0.801658		ILMN_2596522	Mt1	NM_013602.2	1.00989	14.3348	11.1564	1.86577e-07	0.001471	7.11021		ILMN_1245710	Ccl2	NM_011333.3	1.64126	8.43257	4.62077	0.000715083	0.0444722	-0.185286
	ILMN_1225570	Serpina1d	NM_009246.3	1.47466	7.90918	7.79625	7.71664e-06	0.00254468	4.14115		ILMN_2610166	Bglap1	NM_001037939.1	-1.06379	7.41058	-5.05985	0.000334378	0.0425759	0.540067		ILMN_1249439	5730502D15Rik	NM_026485.1	-1.08951	7.99116	-7.17147	1.69596e-05	0.0129799	3.33343
	ILMN_1225835	Mfap5	NM_015776.2	1.12902	7.4593	8.885	2.16836e-06	0.00140329	5.33109		ILMN_2619639	AI428936	NM_153577.2	-1.4078	8.95835	-9.58734	8.91915e-07	0.00264988	5.86358		ILMN_1250138	Muc1	NM_013605.1	-1.78515	8.77411	-7.72243	8.44915e-06	0.011007	3.96201
	ILMN_1226348	Tmprss13	NM_001013373.2	-1.25317	9.38774	-4.1929	0.00146249	0.0304276	-0.988648		ILMN_2634083	Cdkn1a	NM_007669.3	1.24609	9.94818	4.92503	0.000415479	0.0462895	0.333583		ILMN_1250766	Pvrl3	NM_021495.2	1.00111	7.96661	8.07971	5.47847e-06	0.011007	4.34703
	ILMN_1226800	Cd274	NM_021893.2	1.26469	9.08226	6.52824	4.00991e-05	0.00499546	2.55633		ILMN_2639900	Cyp24a1	NM_009996.2	-1.23257	7.4756	-4.99893	0.000368737	0.0432441	0.447116		ILMN_1250913	9930023K05Rik	NM_172641.2	-2.11607	9.3763	-5.03178	0.000368138	0.0334667	0.451436
	ILMN_1227926	Flt1	NM_010228.3	1.03557	8.69397	4.37359	0.00107796	0.0261019	-0.686425		ILMN_2646369	Slc13a2	NM_022411.3	-1.33854	7.60742	-5.36259	0.000207262	0.0348553	0.99323		ILMN_1253387	Klf5	NM_009769.4	-1.78231	11.4306	-4.71425	0.00061359	0.0416191	-0.0382247
	ILMN_1228049	a	NM_015770.3	1.06947	7.25875	4.92771	0.000434562	0.0164235	0.213695		ILMN_2664129	Hist1h4h	NM_153173.2	2.04603	7.93964	10.5614	3.3008e-07	0.001471	6.66573		ILMN_1255871	Loxl1	NM_010729.2	1.71443	8.10167	6.78398	2.83015e-05	0.013983	2.86477
	ILMN_1229763	Dmkn	NM_172899.3	-1.39494	9.92396	-6.99492	2.13665e-05	0.00387688	3.16623		ILMN_2702434	AU040829	NM_175003.3	-1.1161	8.42583	-4.88074	0.000446455	0.0473721	0.265122		ILMN_1256817	Slpi	NM_011414.2	1.5503	14.0271	7.75853	8.08203e-06	0.011007	4.0017
	ILMN_1231229	Muc1	NM_013605.1	-1.77069	8.28006	-12.8654	4.94953e-08	0.00027747	8.64054		ILMN_2736380	Elf5	NM_010125.2	-1.31192	8.72583	-5.11105	0.000308115	0.0421847	0.617735		ILMN_1259202	Muc1	NM_013605.1	-1.39909	7.76372	-7.14428	1.75694e-05	0.0129799	3.30127
	ILMN_1232524	Hist1h4i	NM_175656.2	1.44364	8.84192	7.37282	1.30925e-05	0.00310126	3.63707		ILMN_2742075	Cd14	NM_009841.3	-1.44023	11.5367	-4.90599	0.000428508	0.0466914	0.30419		ILMN_1259388	Col6a1	NM_009933.2	1.50985	7.97548	6.16851	6.64243e-05	0.0169444	2.07299
	ILMN_1233122	Bglap-rs1	NM_031368.3	-2.44734	8.66871	-7.109	1.83959e-05	0.00368179	3.31051		ILMN_2751948	Hist2h2aa1	NM_013549	1.774	7.84247	7.51683	9.90459e-06	0.00980884	3.79467		ILMN_1259482	Pabpc1	NM_008774.2	-1.31504	11.2593	-4.85141	0.000491237	0.0384262	0.17518
	ILMN_1233146	Rasgrf1	NM_011245.2	-1.18692	10.2038	-5.69573	0.000132451	0.00924953	1.3869		ILMN_2759484	C3	NM_009778.1	-1.58731	10.532	-5.88519	9.35796e-05	0.023985	1.74063		ILMN_1377919	Tubb2b	NM_023716.2	-1.469	11.2219	-4.74484	0.000583772	0.0405697	0.00960583
	ILMN_1235124	Thsd4	NM_001040426.2	-1.22694	9.10833	-5.75924	0.000120507	0.00886493	1.47986		ILMN_2846775	Cdkn1a	NM_007669.2	1.29695	8.35895	7.32195	1.27243e-05	0.0113412	3.57062		ILMN_2435822	Tmc4	NM_181820.2	-1.69312	9.77146	-5.16318	0.000299223	0.0304833	0.649491
	ILMN_1235493	Fxyd5	NM_008761.2	1.43189	8.47962	6.10211	7.30497e-05	0.0070682	1.971		ILMN_2846776	Cdkn1a	NM_007669.2	1.20394	8.1229	6.5251	3.72142e-05	0.0145307	2.59556		ILMN_2618408	Icam2	NM_010494.1	1.85181	9.04815	5.30994	0.000238075	0.0282794	0.867456
	ILMN_1235499	Pros1	NM_011173.2	1.20353	10.0272	4.28725	0.00124649	0.0284443	-0.830355		ILMN_2928489	Muc1	NM_013605.1	-1.9372	8.99668	-7.00056	1.94281e-05	0.0123688	3.18895		ILMN_2619639	AI428936	NM_153577.2	-1.74346	9.24734	-6.27362	5.72144e-05	0.0158221	2.21242
	ILMN_1237197	Nrp1	NM_008737.1	1.06647	7.70063	5.92616	9.4252e-05	0.00788622	1.72123		ILMN_2937548	Hist1h4m	NM_175657.1	1.12557	7.30075	5.44227	0.000183141	0.033313	1.11005		ILMN_2622374	Ndn	NM_010882.3	1.19522	8.41162	7.64595	9.2874e-06	0.011007	3.87733
	ILMN_1240702	Atp1b3	NM_007502.3	1.02601	11.7562	4.98098	0.000399111	0.0156828	0.297939		ILMN_2980661	Aqp1	NM_007472.1	1.35758	7.55483	5.09302	0.000317107	0.0421847	0.590429		ILMN_2624209	St14	NM_011176.4	-1.04375	9.94446	-4.51795	0.000847364	0.047983	-0.348502
	ILMN_1241293	Cldn5	NM_013805.3	1.81604	10.469	4.1342	0.00161627	0.0322067	-1.08765		ILMN_3105563	Dmkn	NM_172899.2	-1.61411	9.95832	-6.36517	4.66165e-05	0.0159805	2.38803		ILMN_2628822	Oas1g	NM_011852.2	-1.03391	9.02543	-5.51289	0.000174424	0.0250326	1.16318
	ILMN_1242170	Adra2a	NM_007417.2	1.06491	8.04067	6.19831	6.36621e-05	0.00656469	2.10556												ILMN_2630293	Dctn4	NM_026302.2	-1.16529	8.63092	-6.00851	8.36103e-05	0.0185945	1.85735
	ILMN_1243107	Centd3	NM_139206.1	1.47924	8.77078	4.14569	0.00158491	0.0318459	-1.06825												ILMN_2639239	Serpinf1	NM_011340.3	1.68534	10.2503	6.31575	5.39139e-05	0.0158221	2.26782
	ILMN_1243407	Klk10	NM_133712.2	1.30104	8.44827	7.67236	8.98826e-06	0.00270534	3.99617												ILMN_2642517	6330406I15Rik	NM_027519.1	1.02874	8.1412	4.62663	0.000708229	0.044444	-0.176029
	ILMN_1245307	Fbln2	NM_001081437.1	1.61158	9.28415	4.36676	0.00109038	0.0262347	-0.697784												ILMN_2644350	Thy1	NM_009382.3	1.26432	8.10598	5.10361	0.0003286	0.0319445	0.56005
	ILMN_1245710	Ccl2	NM_011333.3	1.06301	8.43257	4.23244	0.00136757	0.0297539	-0.922187												ILMN_2646985	Atf5	NM_030693.1	-1.0106	9.88179	-4.47742	0.000906357	0.0493305	-0.413259
	ILMN_1248028	Emp3	NM_010129.1	1.08849	8.80821	4.0926	0.00173539	0.0333467	-1.15804												ILMN_2647757	Ccl11	NM_011330.2	2.09011	8.58953	5.17482	0.000293815	0.0304833	0.6669
	ILMN_1250138	Muc1	NM_013605.1	-2.12707	8.77411	-13.0129	4.39101e-08	0.00027747	8.7382												ILMN_2654754	Gp38	NM_010329.1	1.78121	11.1627	4.58533	0.000758047	0.0448902	-0.241376
	ILMN_1250417	Adcy4	NM_080435.1	1.56301	9.69794	4.06315	0.00182522	0.0342213	-1.20799												ILMN_2655803	A730008L03Rik	NM_021393.1	-1.45178	8.7581	-10.2958	4.95264e-07	0.00416467	6.38648
	ILMN_1250913	9930023K05Rik	NM_172641.2	-1.559	9.3763	-5.24266	0.000264279	0.0133914	0.705653												ILMN_2658908	Cxcl12	NM_013655.2	1.47082	9.71419	6.11768	7.14354e-05	0.0174116	2.00492
	ILMN_1253387	Klf5	NM_009769.4	-1.59735	11.4306	-5.97508	8.77679e-05	0.00764808	1.79115												ILMN_2659680	Serpina1b	NM_009244.4	1.89159	8.29118	6.04819	7.8947e-05	0.0184407	1.91121
	ILMN_1254927	Ly6c1	NM_010741.2	1.46472	10.0519	6.03991	7.98969e-05	0.00746503	1.88325												ILMN_2666677	Cel	NM_009885.1	-1.01111	7.26768	-7.63243	9.4447e-06	0.011007	3.86227
	ILMN_1255385	Chst1	NM_023850.1	1.05049	8.54509	3.84388	0.00266602	0.0428243	-1.58261												ILMN_2669062	Pi16	NM_023734.3	1.31979	7.36346	5.24232	0.00026442	0.0292566	0.767455
	ILMN_1255871	Loxl1	NM_010729.2	1.10693	8.10167	6.19443	6.40153e-05	0.00656469	2.10015												ILMN_2669856	9930023K05Rik	NM_172641.2	-1.58435	7.97538	-6.33379	5.25637e-05	0.0158221	2.29145
	ILMN_1256633	LOC100045567	XM_001474536.1	1.00717	10.8954	5.05356	0.00035564	0.0147683	0.412061												ILMN_2670150	Oas2	NM_145227.1	-1.15425	9.01833	-4.90369	0.000451619	0.0363413	0.255776
	ILMN_1256817	Slpi	NM_011414.2	1.36481	14.0271	9.65943	9.4356e-07	0.00113349	6.09273												ILMN_2678134	Bspry	NM_138653.1	-1.10664	7.91963	-5.64245	0.000143446	0.0234221	1.34846
	ILMN_1256989	Hist1h4j	NM_178210.1	1.50955	8.87569	6.85868	2.56035e-05	0.00418058	2.99148												ILMN_2678218	Mmp2	NM_008610.2	2.04856	10.2767	6.16775	6.64961e-05	0.0169444	2.07198
	ILMN_1257579	Nup210	NM_018815.1	-1.20124	9.59008	-5.48588	0.000181737	0.0108385	1.07529												ILMN_2683560	Ceacam1	NM_001039185.1	-1.37985	8.21271	-5.22792	0.000270416	0.0294726	0.746074
	ILMN_1259202	Muc1	NM_013605.1	-1.49844	7.76372	-10.821	2.98082e-07	0.000716164	7.1191												ILMN_2687872	Col1a1	NM_007742.2	1.04189	7.22164	6.41143	4.71508e-05	0.0158221	2.39258
	ILMN_1259388	Col6a1	NM_009933.2	1.06076	7.97548	6.12884	7.0301e-05	0.00695484	2.00853												ILMN_2689790	Igfbp6	NM_008344.2	1.66517	7.79772	5.9957	8.51785e-05	0.0185945	1.8399
	ILMN_1259482	Pabpc1	NM_008774.2	-1.19737	11.2593	-6.24704	5.94062e-05	0.00629105	2.17318												ILMN_2692723	Lpl	NM_008509.2	1.5823	8.88033	7.68389	8.86088e-06	0.011007	3.91944
	ILMN_1377919	Tubb2b	NM_023716.2	-1.19083	11.2219	-5.43954	0.000195049	0.0114697	1.00557												ILMN_2699307	Hebp1	NM_013546.2	-1.01606	8.69133	-4.70948	0.000618386	0.0416191	-0.0457013
	ILMN_2426853	Ubd	NM_023137.2	1.26073	10.3024	4.21635	0.0014054	0.0300494	-0.949213												ILMN_2699663	Rasgrf1	NM_011245.1	-1.5833	9.82131	-5.88401	0.000100249	0.0193792	1.6867
	ILMN_2435822	Tmc4	NM_181820.2	-1.4607	9.77146	-6.29947	5.5164e-05	0.00598547	2.24553												ILMN_2706268	Scara3	NM_172604.3	1.51023	9.2029	5.31588	0.000235899	0.0282794	0.876202
	ILMN_2451022	Vim	NM_011701.3	1.82514	10.2821	4.84828	0.000493718	0.0172269	0.0873141												ILMN_2711163	Ctsk	NM_007802.3	1.79759	7.97476	6.57584	3.75566e-05	0.0143552	2.60363
	ILMN_2485323	Trf	NM_133977.2	-2.25453	11.2139	-5.36058	0.000220172	0.0121805	0.886001												ILMN_2717176	Rgl1	NM_016846.3	1.35823	8.02155	4.98417	0.000397083	0.033728	0.379016
	ILMN_2589640	Ednrb	NM_007904.3	1.72205	9.75289	3.84082	0.00268024	0.0429771	-1.58787												ILMN_2724942	Ptgis	NM_008968.3	1.41238	7.83874	8.60823	2.95969e-06	0.011007	4.88585
	ILMN_2590034	Ltbp4	NM_175641.1	1.64856	9.00328	3.92002	0.00233596	0.039444	-1.45202												ILMN_2729103	Adamts2	NM_175643.2	1.28085	8.14429	6.70883	3.13253e-05	0.013983	2.77125
	ILMN_2591731	Ptprb	NM_029928.1	1.04689	8.05511	3.74914	0.00314527	0.046893	-1.74581												ILMN_2734683	Fstl1	NM_008047.4	1.31307	8.86797	5.44447	0.000193585	0.0261914	1.06422
	ILMN_2592321	Cdh13	NM_019707.4	1.30596	8.46863	4.21246	0.00141469	0.0300907	-0.955742												ILMN_2740152	Chpt1	NM_144807.2	-1.10644	7.92753	-4.6108	0.000726908	0.0446749	-0.201051
	ILMN_2592486	Pglyrp1	NM_009402.1	-1.42354	9.4664	-4.78781	0.000544423	0.0180951	-0.00951999												ILMN_2740217	Rasip1	NM_028544.1	1.58948	8.21879	4.49841	0.000875286	0.0484252	-0.379693
	ILMN_2596396	Grasp	NM_019518.2	1.20176	8.67275	4.63448	0.000699161	0.0207747	-0.257376												ILMN_2747923	Slc40a1	NM_016917.2	1.01517	8.85201	4.74856	0.000580249	0.0404922	0.015417
	ILMN_2597769	Igf2	NM_010514.2	1.96973	10.612	5.31427	0.000236487	0.0125862	0.815421												ILMN_2748402	Col5a1	NM_015734.1	1.01984	8.10513	6.7544	2.94526e-05	0.013983	2.82807
	ILMN_2597868	Lgmn	NM_011175.2	1.32037	10.7293	3.733	0.00323541	0.0476472	-1.77368												ILMN_2748966	Tgfb3	NM_009368.2	-1.26377	9.07516	-4.50783	0.000861713	0.0483077	-0.364657
	ILMN_2610166	Bglap1	NM_001037939.1	-1.36825	7.72072	-5.14003	0.000310296	0.0139908	0.546976												ILMN_2751948	Hist2h2aa1	NM_013549	1.66234	8.82253	6.41762	4.67454e-05	0.0158221	2.40061
	ILMN_2618408	Icam2	NM_010494.1	1.94401	9.04815	7.88326	6.93989e-06	0.00250301	4.24175												ILMN_2760977	Impact	NM_008378.2	1.12386	9.23164	7.00411	2.11093e-05	0.0136545	3.13376
	ILMN_2619316	Prnp	NM_011170.1	1.07598	12.0093	7.28235	1.4698e-05	0.00338618	3.52619												ILMN_2764588	Igfbp7	NM_008048.2	1.45439	11.8193	6.30658	5.46141e-05	0.0158221	2.25579
	ILMN_2619639	AI428936	NM_153577.2	-1.57159	9.24734	-7.99762	6.04429e-06	0.0023747	4.37247												ILMN_2768087	Col6a1	NM_009933.2	1.91745	8.28796	6.43075	4.5898e-05	0.0158221	2.41761
	ILMN_2622374	Ndn	NM_010882.3	1.1526	8.41162	10.4275	4.35202e-07	0.000813248	6.78593												ILMN_2769918	Timp1	NM_011593	1.54121	9.86286	4.73169	0.000596399	0.0412767	-0.010938
	ILMN_2629112	Asah3l	NM_139306.1	1.13131	8.66927	4.49725	0.000876979	0.0233371	-0.481945												ILMN_2776603	Ccl9	NM_011338.2	-1.15984	7.96672	-5.96426	8.91598e-05	0.0185945	1.79698
	ILMN_2629764	Bcl6b	NM_007528.2	1.23147	7.84458	4.91078	0.000446513	0.0166661	0.186835												ILMN_2790392	Usp52	NM_133992.1	-1.04984	9.18581	-6.88449	2.47366e-05	0.013983	2.9885
	ILMN_2630605	Fscn1	NM_007984.2	1.25867	8.312	5.1862	0.000288623	0.013652	0.618562												ILMN_2805071	Ap4s1	NM_021710.1	1.03092	9.21961	5.90475	9.72493e-05	0.0192416	1.7153
	ILMN_2635229	Thbs2	NM_011581.1	1.1678	8.53015	3.77773	0.00299195	0.0456198	-1.69649												ILMN_2810882	Ppic	NM_008908.1	1.1381	10.5776	7.07252	1.92947e-05	0.0129799	3.21588
	ILMN_2639239	Serpinf1	NM_011340.3	1.49185	10.2503	7.90637	6.74799e-06	0.00250301	4.26831												ILMN_2835117	Ccl7	NM_013654.2	2.40054	8.75512	8.48939	3.39064e-06	0.011007	4.76779
	ILMN_2640849	Glycam1	NM_008134.2	2.30164	12.2676	4.46575	0.00092413	0.0238936	-0.533845												ILMN_2873174	A730008L03Rik	NM_021393.1	-1.38818	8.90155	-15.5618	6.59061e-09	0.000110841	9.51585
	ILMN_2645321	Sox18	NM_009236.2	1.77889	8.89946	5.80778	0.000112152	0.00857031	1.55049												ILMN_2881857	Pcdh7	NM_018764.1	1.02906	7.47965	4.60735	0.000731048	0.0446749	-0.20651
	ILMN_2646369	Slc13a2	NM_022411.3	-1.17638	7.43601	-4.67435	0.000654922	0.0199177	-0.192604												ILMN_2913166	Serping1	NM_009776.1	2.20722	10.12	6.65025	3.39221e-05	0.0140717	2.69774
	ILMN_2647757	Ccl11	NM_011330.2	1.16775	8.58953	4.08876	0.00174685	0.0333467	-1.16456												ILMN_2928489	Muc1	NM_013605.1	-1.81625	8.6982	-6.64471	3.41789e-05	0.0140717	2.69078
	ILMN_2653284	Ctns	NM_031251.4	-1.25604	11.1643	-4.67808	0.000650936	0.0199044	-0.186554												ILMN_2933394	Ppp1r10	NM_175934.2	1.02959	8.91909	5.14376	0.000308482	0.0306987	0.620397
	ILMN_2654754	Gp38	NM_010329.1	1.34716	11.1627	4.90445	0.000451066	0.016705	0.176789												ILMN_2939012	1500012F01Rik	NM_001081005.1	-1.32402	12.1047	-6.09345	7.39635e-05	0.0177703	1.97234
	ILMN_2655803	A730008L03Rik	NM_021393.1	-1.19451	8.7581	-11.9801	1.04235e-07	0.000350605	8.022												ILMN_2939503	Ttc39a	NM_153392.1	-1.14107	8.76633	-4.56892	0.000778848	0.0453241	-0.267406
	ILMN_2658908	Cxcl12	NM_013655.2	1.31184	9.71419	7.71657	8.51036e-06	0.00270051	4.04814												ILMN_2955919	Mcam	NM_023061.1	1.11307	8.02836	6.24445	5.96245e-05	0.0159169	2.17391
	ILMN_2659426	Cxcl14	NM_019568.1	1.22728	9.22602	5.90674	9.69661e-05	0.00791056	1.69337												ILMN_2973958	Tnxb	NM_031176.1	1.12262	7.41793	6.81705	2.70713e-05	0.013983	2.90565
	ILMN_2659680	Serpina1b	NM_009244.4	1.81572	8.29118	8.2104	4.69193e-06	0.00197272	4.6112												ILMN_2974343	Pla1a	NM_134102.2	1.10727	7.7393	5.98319	8.67399e-05	0.0185945	1.82284
	ILMN_2661422	Ramp2	NM_019444.2	1.73171	10.0917	5.5001	0.000177848	0.0107255	1.09662												ILMN_2978838	Mat2a	NM_145569.2	1.01503	11.0437	4.71731	0.000610535	0.0416191	-0.0334309
	ILMN_2664129	Hist1h4h	NM_153173.2	1.81208	8.44222	6.75375	2.94785e-05	0.00446639	2.85505												ILMN_2982781	Kcnk5	NM_021542.2	-1.27464	8.70793	-6.60192	3.62375e-05	0.0143552	2.63671
	ILMN_2665948	Pkp2	NM_026163.2	-1.05907	9.16125	-5.66359	0.000138972	0.00931166	1.33961												ILMN_2997494	Lox	NM_010728.1	1.32093	7.78501	5.54599	0.000165888	0.0244728	1.21077
	ILMN_2667635	Clic6	NM_172469.3	-1.80079	9.28267	-3.70997	0.00336866	0.0489104	-1.81349												ILMN_3001540	Lum	NM_008524.1	1.20114	7.58912	5.27419	0.000251636	0.0285947	0.814684
	ILMN_2669856	9930023K05Rik	NM_172641.2	-1.31499	7.97538	-7.43446	1.21069e-05	0.00303901	3.71197												ILMN_3003130	Rarres2	NM_027852.1	2.25437	8.70135	6.25997	5.83286e-05	0.0158221	2.19442
	ILMN_2672190	Id1	NM_010495.2	1.12638	8.22627	3.81253	0.00281565	0.0440908	-1.63654												ILMN_3007862	Abhd14b	NM_029631.2	-1.0799	10.3958	-5.00022	0.000387065	0.033728	0.403471
	ILMN_2677772	Srxn1	NM_029688.2	1.25284	9.94572	3.97785	0.00211374	0.0369916	-1.35318												ILMN_3048899	Padi2	NM_008812.1	-1.24516	8.45559	-5.26072	0.000256956	0.0288099	0.794747
	ILMN_2678218	Mmp2	NM_008610.2	1.40232	10.2767	5.97093	8.82985e-05	0.00765466	1.78524												ILMN_3073486	Rpl31	NM_053257.1	-1.0922	10.1311	-4.79171	0.000540993	0.0397456	0.0826437
	ILMN_2683560	Ceacam1	NM_001039185.1	-1.32571	8.21271	-7.10332	1.85329e-05	0.00368179	3.30336												ILMN_3103896	Timp1	NM_011593.2	1.63202	9.86419	5.63133	0.000145859	0.0235617	1.33268
	ILMN_2689790	Igfbp6	NM_008344.2	1.09636	7.79772	5.5828	0.000156913	0.0101679	1.22005												ILMN_3136561	Sparc	NM_009242.1	1.4152	11.4107	4.95206	0.000417963	0.0347281	0.329956
	ILMN_2690839	Esam	NM_027102.2	1.76237	10.6413	5.71844	0.000128042	0.0092393	1.42021												ILMN_3138732	Nrap	NM_008733.3	1.01789	7.25311	6.34848	5.14903e-05	0.0158221	2.31067
	ILMN_2691641	Gja5	NM_008121.2	1.17995	7.92469	3.84006	0.00268382	0.0429871	-1.58919												ILMN_3149024	Scoc	NM_019708.3	1.42199	8.76055	8.29772	4.23466e-06	0.011007	4.57363
	ILMN_2692644	BC054059	NM_145635.2	-1.12993	8.10555	-5.88918	9.94925e-05	0.00796793	1.66813
	ILMN_2692723	Lpl	NM_008509.2	1.01239	8.88033	6.95277	2.25909e-05	0.00387688	3.11245
	ILMN_2694955	Igfbp4	NM_010517.2	1.006	10.2565	4.16838	0.00152479	0.031235	-1.02996
	ILMN_2697304	Eln	NM_007925.3	1.5059	8.10417	4.52155	0.000842333	0.0229229	-0.441997
	ILMN_2699663	Rasgrf1	NM_011245.1	-1.23832	9.82131	-6.50816	4.12258e-05	0.00509806	2.52937
	ILMN_2700982	Pecam1	NM_008816.2	1.7964	9.05312	5.35434	0.000222302	0.0122179	0.8765
	ILMN_2701815	Plxna2	NM_008882.2	1.04344	8.16652	4.67504	0.000654184	0.0199177	-0.191487
	ILMN_2701991	Dscr1	NM_019466.2	1.08463	10.3068	4.19805	0.00144975	0.0304276	-0.979985
	ILMN_2706268	Scara3	NM_172604.3	1.25782	9.2029	6.26129	5.82203e-05	0.00623662	2.19287
	ILMN_2711163	Ctsk	NM_007802.3	1.51072	7.97476	7.81559	7.53627e-06	0.0025349	4.16359
	ILMN_2713285	Fhl1	NM_001077361.1	1.04257	7.74475	4.19252	0.00146343	0.0304276	-0.989287
	ILMN_2713835	Nos3	NM_008713.3	1.44879	8.38229	3.98207	0.00209838	0.0368378	-1.34597
	ILMN_2717176	Rgl1	NM_016846.3	1.09479	8.02155	5.68151	0.000135295	0.00924953	1.366
	ILMN_2725927	Serpina3g	NM_009251.1	1.80357	9.68522	4.53131	0.000828816	0.0227698	-0.425965
	ILMN_2729153	Nos3	NM_008713.3	1.29004	8.06939	3.71464	0.00334116	0.0486087	-1.8054
	ILMN_2734683	Fstl1	NM_008047.4	1.13146	8.86797	6.63471	3.46486e-05	0.00459568	2.69831
	ILMN_2736380	Elf5	NM_010125.2	-1.55278	8.87044	-6.44771	4.48283e-05	0.00523557	2.44782
	ILMN_2738345	Lims2	NM_144862.3	1.20585	8.22276	4.47439	0.000910933	0.0237621	-0.51959
	ILMN_2739384	Slc5a8	NM_145423.2	-1.75742	10.2558	-8.32855	4.08486e-06	0.00180787	4.7413
	ILMN_2740152	Chpt1	NM_144807.2	-1.07453	7.92753	-6.3326	5.26513e-05	0.00583778	2.29102
	ILMN_2740217	Rasip1	NM_028544.1	1.39445	8.21879	5.58114	0.000157305	0.0101679	1.21759
	ILMN_2742075	Cd14	NM_009841.3	-1.70305	11.2964	-6.68179	3.24966e-05	0.00459568	2.76054
	ILMN_2742861	Serpina3f	NM_001033335.2	1.8343	7.97779	5.21285	0.000276851	0.0135919	0.659725
	ILMN_2742928	Fxyd5	NM_008761.2	1.08811	8.22672	4.24504	0.00133867	0.0292767	-0.901034
	ILMN_2748966	Tgfb3	NM_009368.2	-1.26992	9.07516	-6.40606	4.75053e-05	0.00539827	2.39131
	ILMN_2749448	Plekho2	NM_153119.2	1.15771	8.48126	4.02963	0.00193339	0.0352289	-1.26496
	ILMN_2751492	Frag1	NM_145583.2	-1.17779	8.1178	-4.38213	0.00106264	0.0260306	-0.672248
	ILMN_2751948	Hist2h2aa1	NM_013549	1.65696	8.82253	9.04649	1.81465e-06	0.00140329	5.49541
	ILMN_2754364	Ltf	NM_008522.3	-2.33374	12.8822	-7.08242	1.9046e-05	0.00368179	3.27706
	ILMN_2759079	Ppap2a	NM_008247.2	1.22676	9.41319	4.48447	0.000895802	0.0236138	-0.502991
	ILMN_2760800	Cxcl14	NM_019568.2	1.18158	9.80361	4.0816	0.00176839	0.0336434	-1.17669
	ILMN_2761918	Mmrn2	NM_153127.3	1.606	9.51701	4.39386	0.00104197	0.025844	-0.652785
	ILMN_2764588	Igfbp7	NM_008048.2	1.38411	11.8193	8.48786	3.3966e-06	0.00168476	4.91397
	ILMN_2768087	Col6a1	NM_009933.2	1.29054	8.28796	6.12101	7.10942e-05	0.00699218	1.99755
	ILMN_2769918	Timp1	NM_011593	1.0832	9.86286	4.70303	0.000624928	0.0192759	-0.146152
	ILMN_2773537	Ckmt1	NM_009897.2	-1.22378	8.90425	-5.01764	0.000376492	0.015152	0.355681
	ILMN_2781721	Rab25	NM_016899.2	-1.19614	9.93922	-5.25019	0.000261201	0.0133914	0.717229
	ILMN_2788073	Hmox1	NM_010442.1	1.72144	9.9083	3.92511	0.00231546	0.0393348	-1.44331
	ILMN_2788593	Nos3	NM_008713.2	1.43498	8.40766	4.05186	0.00186094	0.0344305	-1.22717
	ILMN_2789239	Tgfbr3	NM_011578.2	1.04717	9.89639	4.32175	0.00117606	0.0276243	-0.772734
	ILMN_2790357	Sema7a	NM_011352.2	1.55429	9.04947	6.16557	6.67039e-05	0.00671752	2.05992
	ILMN_2795698	Paox	NM_153783.2	-1.07781	10.108	-4.74848	0.000580322	0.0186808	-0.07278
	ILMN_2797928	Mustn1	NM_181390.1	1.62862	8.81304	4.85332	0.000489723	0.0171587	0.0953606
	ILMN_2805372	Itgb6	NM_021359.2	-1.00016	10.0103	-4.19976	0.00144555	0.0304276	-0.977115
	ILMN_2810882	Ppic	NM_008908.1	1.11742	10.5776	9.82033	7.99108e-07	0.00110684	6.24287
	ILMN_2814005	Nid1	NM_010917.1	1.49043	8.43522	5.12762	0.000316411	0.0140801	0.527677
	ILMN_2820703	Scarf1	NM_001004157.2	1.03087	7.81653	3.82531	0.00275362	0.0436478	-1.61454
	ILMN_2822000	Slc10a6	NM_029415.1	1.11359	8.12578	4.46676	0.00092257	0.0238936	-0.532171
	ILMN_2834379	Tgfbi	NM_009369.1	1.27623	8.50836	4.11503	0.00167007	0.0329089	-1.12007
	ILMN_2835117	Ccl7	NM_013654.2	1.32332	8.75512	6.61833	3.5433e-05	0.00461947	2.67657
	ILMN_2846776	Cdkn1a	NM_007669.2	1.21037	9.02716	5.31865	0.000234891	0.0125849	0.822108
	ILMN_2847004	Adcy4	NM_080435.1	1.41322	8.77422	4.44151	0.000962212	0.0244818	-0.573864
	ILMN_2856588	1190003M12Rik	NM_026860.1	1.0437	7.5404	3.89516	0.0024388	0.0407556	-1.4946
	ILMN_2865285	Folr2	NM_008035.1	-1.08657	8.57124	-3.82123	0.00277325	0.0437118	-1.62156
	ILMN_2866951	Cdh5	NM_009868.3	1.47209	8.50572	3.74867	0.00314785	0.046893	-1.74662
	ILMN_2870295	Cldn1	NM_016674.2	-1.05654	8.79704	-7.15551	1.73148e-05	0.00363999	3.36879
	ILMN_2873174	A730008L03Rik	NM_021393.1	-1.18841	8.90155	-18.8406	8.41847e-10	1.41582e-05	11.6443
	ILMN_2889482	Sox7	NM_011446.1	1.39294	8.04459	4.50219	0.000869817	0.0232557	-0.473818
	ILMN_2911788	Tmprss13	NM_001013373.2	-1.20854	9.70938	-4.25978	0.00130571	0.0290578	-0.87634
	ILMN_2913166	Serping1	NM_009776.1	1.3166	10.12	5.60997	0.000150619	0.00985643	1.26037
	ILMN_2928489	Muc1	NM_013605.1	-2.12123	8.6982	-10.9749	2.57868e-07	0.000716164	7.2456
	ILMN_2939012	1500012F01Rik	NM_001081005.1	-1.37901	12.1047	-8.97537	1.96209e-06	0.00140329	5.42341
	ILMN_2939503	Ttc39a	NM_153392.1	-1.00464	8.76633	-5.68885	0.00013382	0.00924953	1.37679
	ILMN_2942011	Robo4	NM_028783.2	1.59368	9.59135	4.81455	0.00052136	0.0177854	0.0333588
	ILMN_2946653	Klk1b22	NM_010114.1	-1.65658	8.06367	-3.77401	0.00301144	0.0457814	-1.7029
	ILMN_2948296	Wfdc12	NM_138684.2	-1.69865	9.30256	-5.31638	0.000235714	0.0125849	0.818652
	ILMN_2954474	Enpp2	NM_015744.1	1.27008	8.0658	4.85887	0.000485369	0.0171587	0.104206
	ILMN_2959291	Upp1	NM_009477.1	1.58327	10.7619	6.00448	8.41006e-05	0.00760432	1.833
	ILMN_2959292	Upp1	NM_009477.1	1.33191	9.52087	5.50604	0.000176249	0.0107255	1.10553
	ILMN_2959293	Upp1	NM_009477.1	1.3135	9.01327	5.06811	0.000347549	0.0146329	0.43483
	ILMN_2964042	Bgn	NM_007542.3	1.53008	10.885	4.3245	0.00117063	0.0276071	-0.768148
	ILMN_2965903	Hdc	NM_008230.4	1.28996	8.69747	5.759	0.00012055	0.00886493	1.47951
	ILMN_2967266	Fxyd5	NM_008761.2	1.61386	9.56768	5.33116	0.000230393	0.0125332	0.841202
	ILMN_2980661	Aqp1	NM_007472.1	1.31854	8.79338	4.84641	0.00049521	0.0172431	0.0843271
	ILMN_2980663	Aqp1	NM_007472.1	1.01038	8.02221	4.05495	0.00185109	0.0343857	-1.22192
	ILMN_2982781	Kcnk5	NM_021542.2	-1.28868	8.70793	-9.43936	1.18865e-06	0.00114183	5.88297
	ILMN_2983525	D12Ertd553e	NM_029758.3	1.02561	8.17351	7.62464	9.53658e-06	0.00270534	3.93978
	ILMN_2984110	Plvap	NM_032398.1	1.61254	9.96864	4.51153	0.000856436	0.0230512	-0.458453
	ILMN_2997494	Lox	NM_010728.1	1.17725	7.78501	6.99015	2.15016e-05	0.00387688	3.16016
	ILMN_2999627	Gjb2	NM_008125.2	-1.57516	8.83602	-6.67242	3.29133e-05	0.00459568	2.74818
	ILMN_3001540	Lum	NM_008524.1	1.06422	7.58912	6.6086	3.59077e-05	0.00464536	2.66364
	ILMN_3003130	Rarres2	NM_027852.1	1.78704	8.70135	7.01775	2.07333e-05	0.00387688	3.19525
	ILMN_3008068	Scara5	NM_028903.1	-1.74782	8.67965	-5.92636	9.42245e-05	0.00788622	1.72152
	ILMN_3011353	Mbp	NM_001025245.1	-1.09839	9.23111	-4.79448	0.00053857	0.0180389	0.00118776
	ILMN_3048899	Padi2	NM_008812.1	-1.04793	8.45559	-6.26134	5.82161e-05	0.00623662	2.19294
	ILMN_3055230	Rasgrf1	NM_001039655.1	-1.00897	8.45448	-4.27541	0.00127165	0.0286436	-0.850151
	ILMN_3059326	Sparc	NM_009242.1	1.00408	10.1867	4.21524	0.00140804	0.0300494	-0.951074
	ILMN_3103896	Timp1	NM_011593.2	1.06573	9.86419	5.20057	0.000282211	0.0136203	0.640771
	ILMN_3105563	Dmkn	NM_172899.2	-1.35224	9.91643	-7.37629	1.30348e-05	0.00310126	3.6413
	ILMN_3117381	Fhl1	NM_001077362.1	1.06722	7.6897	4.80639	0.000528286	0.0179127	0.0202853
	ILMN_3126609	Ceacam1	NM_001039187.1	-1.53045	8.90714	-7.48414	1.13706e-05	0.00299259	3.77196
	ILMN_3136561	Sparc	NM_009242.1	1.21177	11.4107	5.99661	8.50658e-05	0.00761638	1.82181
	ILMN_3142803	Cxcl10	NM_021274.1	1.40696	9.55159	4.87894	0.000469937	0.0169178	0.136205
	ILMN_3147074	Pecam1	NM_001032378.1	1.18589	8.31379	4.028	0.00193882	0.0352891	-1.26774
	ILMN_3162005	Tmem204	NM_001001183.1	1.08751	8.19757	4.00827	0.00200577	0.0360175	-1.30132
	ILMN_3163288	Egfl7	NM_198725.1	1.99108	10.9299	5.38785	0.000211129	0.0119153	0.927402
